# Supplementary material for: Metabolomic profiles in night shift workers: A cross-sectional study on hospital female nurses
Source: Front Public Health. 2023 Feb 23;11:1082074. doi: 10.3389/fpubh.2023.1082074 (PMC9999616; doi:10.3389/fpubh.2023.1082074)
Supplement: Supplementary file 1 [file Data_Sheet_1.ZIP]

Archive with 4 entries (4 files):
- Borroni_NSW_Metabolome_SupplMaterial/Borroni_NSW_Metabolome_SupplFigures_v1.docx
- Borroni_NSW_Metabolome_SupplMaterial/Borroni_NSW_Metabolome_Table S1.docx
- Borroni_NSW_Metabolome_SupplMaterial/Borroni_NSW_Metabolome_Table S2_v1.xlsx
- Borroni_NSW_Metabolome_SupplMaterial/Borroni_NSW_Metabolome_Table S3.docx
