# Supplementary material for: Metabolomic profiles in night shift workers: A cross-sectional study on hospital female nurses
Source: Front Public Health. 2023 Feb 23;11:1082074. doi: 10.3389/fpubh.2023.1082074 (PMC9999616; doi:10.3389/fpubh.2023.1082074)
Supplement: Supplementary file 1 [file Data_Sheet_1.ZIP › Borroni_NSW_Metabolome_SupplMaterial/Borroni_NSW_Metabolome_Table S2_v1.xlsx]

## Sheet: Table S2 Caption
Metabolomic Profiles in Night Shift Workers: a Cross-Sectional Study on Hospital Female Nurses
E Borroni, G Frigerio, E Polledri, R Mercadante, C Maggioni, L Fedrizzi, AC Pesatori, S Fustinoni, M Carugno
Complete table of results obtained from the Tobit linear regression models. Four different sheets
are reported: the models for assessing current, former and never shift workers (related to Figure
1A and 1B); the models for assessing ever and never shift workers (related to Figure S2),
those for assessing current night shift workers stratified by shift schedyle (related to Figure S3), and
those for number of years in night shifts (related to Figure S4). Dependent variables of the models were the
metabolite concentrations (reported in the “dependent” column, along with the category of the
metabolite in the “Category” column); while the independent variables (reported in the
“Independent” column) were age, BMI, plate (plate 02 vs plate 01), smoking habit (current
vs. former/never smokers), shift work (current vs. never and former vs. never night shift
workers: first sheet; ever vs. never night shift workers: second sheet; current night shift following
schedule A/B/C: third sheet; and number of years in night shift: fourth sheet).
The number of observations is reported (“N_observations” column), along with
the number of censored or uncensored observations ("N_left_censored", "N_uncensored",
"N_right_censored"), the beta coefficients (“beta”) with the 95% confidence limits ("beta_confint2.5"
and "beta_confint97.5") and standard error (“SE”), the p-value (“Pvalue”), the false discovery rate p-
value (“FDR_Pvalue”), the negative logarithm (base 10) of the FDR p-value (“negative_log10fdr”) and
the ∆% (“variation_perc”).

## Sheet: TOBIT_current_former_never
Category	Dependent	Independent	N_observations	N_left_censored	N_uncensored	N_right_censored	beta	beta_confint2.5	beta_confint97.5	SE	Pvalue	FDR_Pvalue	negative_log10fdr	variation_perc
Acylcarnitines	C0	(Intercept)	91	0	91	0	-3.4314	-5.45911	-1.40369	1.03457	0.000910703	0.119302	0.923352	-96.7658
Acylcarnitines	C0	age	91	0	91	0	0.0463333	0.00980626	0.0828604	0.0186366	0.0129135	0.790857	0.101902	4.74235
Acylcarnitines	C0	bmi	91	0	91	0	0.0699145	0.00779901	0.13203	0.0316921	0.0273805	0.298903	0.524469	7.24165
Acylcarnitines	C0	Plateplate02	91	0	91	0	0.316797	-0.272014	0.905609	0.30042	0.291647	0.503981	0.297586	37.2724
Acylcarnitines	C0	smokecurrent_smokers	91	0	91	0	0.452298	0.0304716	0.874124	0.215221	0.035593	0.310846	0.507455	57.192
Acylcarnitines	C0	typeshiftcurrent	91	0	91	0	-0.14373	-0.668667	0.381206	0.26783	0.59151	0.685733	0.163845	-13.3879
Acylcarnitines	C0	typeshiftformer	91	0	91	0	0.262464	-0.34349	0.868417	0.309166	0.395913	0.673567	0.171619	30.0129
Acylcarnitines	C12:1	(Intercept)	91	18	73	0	-0.776642	-2.14872	0.595441	0.700055	0.267257	0.797903	0.09805	-54.0052
Acylcarnitines	C12:1	age	91	18	73	0	0.0295137	0.00405323	0.0549742	0.0129903	0.0230875	0.790857	0.101902	2.99536
Acylcarnitines	C12:1	bmi	91	18	73	0	0.00538691	-0.0348584	0.0456322	0.0205337	0.793056	0.950166	0.0222005	0.540145
Acylcarnitines	C12:1	Plateplate02	91	18	73	0	-5.75257	-1150.02	1138.51	583.819	0.992138	0.992138	0.00342778	-99.6825
Acylcarnitines	C12:1	smokecurrent_smokers	91	18	73	0	0.123379	-0.160652	0.407409	0.144916	0.394558	0.711491	0.14783	13.1313
Acylcarnitines	C12:1	typeshiftcurrent	91	18	73	0	-0.0602965	-0.424678	0.304085	0.185912	0.74569	0.807636	0.0927842	-5.85146
Acylcarnitines	C12:1	typeshiftformer	91	18	73	0	-0.111965	-0.511472	0.287542	0.203834	0.582802	0.795282	0.0994789	-10.5925
Acylcarnitines	C14:1	(Intercept)	91	0	91	0	0.348015	-1.77155	2.46758	1.08143	0.747597	0.977571	0.00985182	41.6254
Acylcarnitines	C14:1	age	91	0	91	0	0.0113355	-0.0268462	0.0495172	0.0194808	0.560647	0.888249	0.0514651	1.14
Acylcarnitines	C14:1	bmi	91	0	91	0	-0.0143249	-0.0792542	0.0506043	0.0331278	0.66544	0.919152	0.0366125	-1.42228
Acylcarnitines	C14:1	Plateplate02	91	0	91	0	-0.821736	-1.43722	-0.206252	0.314028	0.00887689	0.0488318	1.3113	-56.0332
Acylcarnitines	C14:1	smokecurrent_smokers	91	0	91	0	-0.0294549	-0.470389	0.41148	0.224971	0.895833	0.952819	0.0209894	-2.90253
Acylcarnitines	C14:1	typeshiftcurrent	91	0	91	0	-0.323473	-0.872189	0.225242	0.279962	0.247919	0.384827	0.414734	-27.6369
Acylcarnitines	C14:1	typeshiftformer	91	0	91	0	-0.466597	-1.1	0.166806	0.323171	0.148792	0.498084	0.302697	-37.2867
Acylcarnitines	C18:1	(Intercept)	91	5	86	0	-2.32641	-4.57299	-0.0798379	1.14623	0.0423955	0.558346	0.253096	-90.2355
Acylcarnitines	C18:1	age	91	5	86	0	0.019922	-0.0204386	0.0602826	0.0205925	0.333326	0.790857	0.101902	2.01217
Acylcarnitines	C18:1	bmi	91	5	86	0	0.0693747	0.000701392	0.138048	0.035038	0.0477055	0.34711	0.459533	7.18377
Acylcarnitines	C18:1	Plateplate02	91	5	86	0	-0.291328	-0.945288	0.362632	0.333659	0.382592	0.589641	0.229412	-25.2729
Acylcarnitines	C18:1	smokecurrent_smokers	91	5	86	0	-0.0703172	-0.535656	0.395022	0.237422	0.767101	0.905317	0.0431993	-6.79019
Acylcarnitines	C18:1	typeshiftcurrent	91	5	86	0	0.17109	-0.409061	0.751241	0.296001	0.563261	0.664749	0.177342	18.6597
Acylcarnitines	C18:1	typeshiftformer	91	5	86	0	0.0644354	-0.605445	0.734316	0.341782	0.850463	0.977286	0.00997813	6.65567
Acylcarnitines	C18:2	(Intercept)	91	0	91	0	-1.79914	-3.94698	0.348691	1.09585	0.100637	0.659173	0.181001	-83.456
Acylcarnitines	C18:2	age	91	0	91	0	0.00744055	-0.0312505	0.0461315	0.0197407	0.706237	0.937248	0.0281456	0.74683
Acylcarnitines	C18:2	bmi	91	0	91	0	0.0589924	-0.00680288	0.124788	0.0335696	0.0788643	0.430467	0.36606	6.07672
Acylcarnitines	C18:2	Plateplate02	91	0	91	0	0.0856404	-0.538053	0.709334	0.318217	0.787833	0.852943	0.06908	8.94145
Acylcarnitines	C18:2	smokecurrent_smokers	91	0	91	0	-0.015163	-0.461979	0.431653	0.227971	0.94697	0.971073	0.0127482	-1.50486
Acylcarnitines	C18:2	typeshiftcurrent	91	0	91	0	0.315365	-0.24067	0.871399	0.283696	0.266298	0.40121	0.396628	37.0759
Acylcarnitines	C18:2	typeshiftformer	91	0	91	0	0.183385	-0.458466	0.825236	0.327481	0.575488	0.795282	0.0994789	20.1277
Acylcarnitines	C2	(Intercept)	91	0	91	0	-0.827638	-2.92198	1.26671	1.06856	0.438616	0.810867	0.0910506	-56.2919
Acylcarnitines	C2	age	91	0	91	0	0.0201049	-0.0176225	0.0578324	0.019249	0.296271	0.790857	0.101902	2.03084
Acylcarnitines	C2	bmi	91	0	91	0	0.0103116	-0.0538451	0.0744683	0.0327336	0.752749	0.939144	0.0272677	1.0365
Acylcarnitines	C2	Plateplate02	91	0	91	0	0.366845	-0.241316	0.975006	0.310292	0.237103	0.45149	0.345352	44.3175
Acylcarnitines	C2	smokecurrent_smokers	91	0	91	0	0.0774777	-0.358211	0.513166	0.222294	0.727437	0.905317	0.0431993	8.05582
Acylcarnitines	C2	typeshiftcurrent	91	0	91	0	-0.401375	-0.943562	0.140812	0.276631	0.146796	0.267464	0.572735	-33.0601
Acylcarnitines	C2	typeshiftformer	91	0	91	0	-0.0455769	-0.671443	0.580289	0.319325	0.886504	0.97952	0.00898683	-4.45539
Aminoacids	Ala	(Intercept)	91	0	91	0	-1.06665	-3.14042	1.00712	1.05806	0.313399	0.797903	0.09805	-65.5841
Aminoacids	Ala	age	91	0	91	0	0.0253917	-0.0119651	0.0627484	0.0190599	0.182793	0.790857	0.101902	2.57168
Aminoacids	Ala	bmi	91	0	91	0	0.027922	-0.0356042	0.0914483	0.032412	0.388978	0.806948	0.0931543	2.83155
Aminoacids	Ala	Plateplate02	91	0	91	0	-0.101321	-0.703506	0.500864	0.307243	0.741569	0.823268	0.084459	-9.63574
Aminoacids	Ala	smokecurrent_smokers	91	0	91	0	-0.312786	-0.744193	0.118621	0.22011	0.155303	0.444093	0.352526	-26.8594
Aminoacids	Ala	typeshiftcurrent	91	0	91	0	-0.592691	-1.12955	-0.0558317	0.273913	0.0304801	0.102382	0.989776	-44.7162
Aminoacids	Ala	typeshiftformer	91	0	91	0	-0.350302	-0.970018	0.269415	0.316188	0.267909	0.626715	0.20293	-29.5524
Aminoacids	Arg	(Intercept)	91	0	91	0	0.353634	-1.67982	2.38708	1.03749	0.733213	0.977571	0.00985182	42.4233
Aminoacids	Arg	age	91	0	91	0	0.0347985	-0.00183195	0.0714289	0.0186893	0.0626112	0.790857	0.101902	3.5411
Aminoacids	Arg	bmi	91	0	91	0	-0.0621979	-0.124489	9.33085e-05	0.0317818	0.0503442	0.34711	0.459533	-6.03031
Aminoacids	Arg	Plateplate02	91	0	91	0	0.217743	-0.372734	0.808221	0.30127	0.469832	0.661806	0.179269	24.3268
Aminoacids	Arg	smokecurrent_smokers	91	0	91	0	-0.0114721	-0.434492	0.411548	0.21583	0.95761	0.972456	0.0121299	-1.14066
Aminoacids	Arg	typeshiftcurrent	91	0	91	0	-0.269575	-0.795997	0.256846	0.268587	0.315534	0.454783	0.342196	-23.6296
Aminoacids	Arg	typeshiftformer	91	0	91	0	-0.429148	-1.03682	0.17852	0.31004	0.166307	0.506655	0.295288	-34.8937
Aminoacids	Asn	(Intercept)	91	0	91	0	0.0876801	-2.03253	2.20789	1.08176	0.9354	0.977571	0.00985182	9.16388
Aminoacids	Asn	age	91	0	91	0	0.0158996	-0.0222937	0.054093	0.0194867	0.414546	0.83547	0.0780694	1.60267
Aminoacids	Asn	bmi	91	0	91	0	-0.0259451	-0.090894	0.0390039	0.0331378	0.43366	0.823326	0.0844282	-2.56114
Aminoacids	Asn	Plateplate02	91	0	91	0	-0.147938	-0.763609	0.467733	0.314124	0.637673	0.75669	0.121082	-13.7516
Aminoacids	Asn	smokecurrent_smokers	91	0	91	0	-0.46611	-0.907178	-0.0250413	0.225039	0.0383364	0.31388	0.503237	-37.2562
Aminoacids	Asn	typeshiftcurrent	91	0	91	0	0.228053	-0.32083	0.776935	0.280047	0.415452	0.544126	0.264301	25.6151
Aminoacids	Asn	typeshiftformer	91	0	91	0	-0.0421055	-0.675701	0.591489	0.323269	0.896369	0.97952	0.00898683	-4.12314
Aminoacids	Asp	(Intercept)	91	16	75	0	-2.70063	-4.96429	-0.43696	1.15495	0.0193717	0.422949	0.373712	-93.2837
Aminoacids	Asp	age	91	16	75	0	0.041335	0.000867732	0.0818022	0.0206469	0.0452857	0.790857	0.101902	4.22011
Aminoacids	Asp	bmi	91	16	75	0	0.0182923	-0.0501642	0.0867487	0.0349274	0.600472	0.883841	0.053626	1.84606
Aminoacids	Asp	Plateplate02	91	16	75	0	-0.50854	-1.18078	0.163703	0.342988	0.13816	0.348057	0.45835	-39.8627
Aminoacids	Asp	smokecurrent_smokers	91	16	75	0	0.392737	-0.071782	0.857255	0.237004	0.0975011	0.412021	0.385081	48.1028
Aminoacids	Asp	typeshiftcurrent	91	16	75	0	0.939304	0.342457	1.53615	0.304519	0.00203862	0.026706	1.57339	155.82
Aminoacids	Asp	typeshiftformer	91	16	75	0	0.925828	0.243657	1.608	0.348053	0.00781357	0.222263	0.653133	152.396
Aminoacids	Cit	(Intercept)	91	0	91	0	-0.98367	-3.03496	1.06762	1.0466	0.347282	0.79814	0.0979207	-62.6064
Aminoacids	Cit	age	91	0	91	0	0.0394418	0.00248986	0.0763937	0.0188534	0.0364359	0.790857	0.101902	4.02299
Aminoacids	Cit	bmi	91	0	91	0	-0.0284918	-0.0913297	0.0343461	0.0320607	0.374174	0.806948	0.0931543	-2.80898
Aminoacids	Cit	Plateplate02	91	0	91	0	0.57523	-0.020429	1.17089	0.303913	0.0583919	0.169985	0.769588	77.754
Aminoacids	Cit	smokecurrent_smokers	91	0	91	0	0.254493	-0.172239	0.681225	0.217724	0.242454	0.529357	0.276251	28.9807
Aminoacids	Cit	typeshiftcurrent	91	0	91	0	-0.0988496	-0.629891	0.432192	0.270944	0.715236	0.78736	0.103826	-9.41211
Aminoacids	Cit	typeshiftformer	91	0	91	0	0.32205	-0.290951	0.93505	0.312761	0.303152	0.628008	0.202035	37.9953
Aminoacids	Gln	(Intercept)	91	0	91	0	2.08982	0.0975693	4.08207	1.01647	0.0397871	0.558346	0.253096	708.346
Aminoacids	Gln	age	91	0	91	0	0.0233192	-0.0125691	0.0592075	0.0183107	0.20283	0.790857	0.101902	2.35932
Aminoacids	Gln	bmi	91	0	91	0	-0.129373	-0.190402	-0.0683434	0.0311379	3.25535e-05	0.00426451	2.37013	-12.1353
Aminoacids	Gln	Plateplate02	91	0	91	0	-0.27875	-0.857265	0.299764	0.295166	0.344973	0.557918	0.253429	-24.3271
Aminoacids	Gln	smokecurrent_smokers	91	0	91	0	0.00457776	-0.409871	0.419027	0.211458	0.982728	0.990288	0.00423861	0.458826
Aminoacids	Gln	typeshiftcurrent	91	0	91	0	0.118655	-0.397101	0.634411	0.263146	0.652054	0.730078	0.136631	12.5982
Aminoacids	Gln	typeshiftformer	91	0	91	0	-0.0285067	-0.623863	0.56685	0.303759	0.925231	0.97952	0.00898683	-2.81043
Aminoacids	Glu	(Intercept)	91	0	91	0	-2.40928	-4.39269	-0.425864	1.01196	0.0172754	0.422949	0.373712	-91.012
Aminoacids	Glu	age	91	0	91	0	-0.00609767	-0.0418268	0.0296314	0.0182295	0.738006	0.957216	0.0189902	-0.607912
Aminoacids	Glu	bmi	91	0	91	0	0.0936395	0.032881	0.154398	0.0309998	0.00252234	0.0826067	1.08298	9.81638
Aminoacids	Glu	Plateplate02	91	0	91	0	0.939654	0.363705	1.5156	0.293857	0.00138547	0.0151247	1.82031	155.909
Aminoacids	Glu	smokecurrent_smokers	91	0	91	0	0.0264471	-0.386164	0.439058	0.21052	0.900027	0.952819	0.0209894	2.67999
Aminoacids	Glu	typeshiftcurrent	91	0	91	0	0.549788	0.0363196	1.06326	0.261979	0.0358522	0.114552	0.940997	73.2886
Aminoacids	Glu	typeshiftformer	91	0	91	0	0.309044	-0.283672	0.90176	0.302412	0.306813	0.628008	0.202035	36.2122
Aminoacids	Gly	(Intercept)	91	0	91	0	-0.0821326	-2.0751	1.91083	1.01684	0.935623	0.977571	0.00985182	-7.88502
Aminoacids	Gly	age	91	0	91	0	0.053471	0.0175699	0.0893722	0.0183173	0.00350976	0.459779	0.337451	5.49264
Aminoacids	Gly	bmi	91	0	91	0	-0.0949482	-0.155999	-0.0338971	0.0311491	0.00230229	0.0826067	1.08298	-9.05799
Aminoacids	Gly	Plateplate02	91	0	91	0	0.232486	-0.346236	0.811208	0.295272	0.43107	0.627446	0.202423	26.1733
Aminoacids	Gly	smokecurrent_smokers	91	0	91	0	0.121275	-0.293324	0.535873	0.211534	0.566434	0.836147	0.0777173	12.8935
Aminoacids	Gly	typeshiftcurrent	91	0	91	0	0.291869	-0.224072	0.807811	0.26324	0.267536	0.40121	0.396628	33.8928
Aminoacids	Gly	typeshiftformer	91	0	91	0	0.386824	-0.208746	0.982395	0.303868	0.203018	0.535129	0.271542	47.2298
Aminoacids	His	(Intercept)	91	0	91	0	-0.287001	-2.3133	1.7393	1.03384	0.781315	0.977571	0.00985182	-24.9489
Aminoacids	His	age	91	0	91	0	-0.0362159	-0.0727175	0.000285737	0.0186236	0.0518206	0.790857	0.101902	-3.55679
Aminoacids	His	bmi	91	0	91	0	0.0803344	0.0182623	0.142407	0.03167	0.0111933	0.18329	0.73686	8.36494
Aminoacids	His	Plateplate02	91	0	91	0	0.237979	-0.350422	0.82638	0.30021	0.427948	0.627446	0.202423	26.8683
Aminoacids	His	smokecurrent_smokers	91	0	91	0	-0.333221	-0.754753	0.0883112	0.215071	0.121297	0.417232	0.379623	-28.3388
Aminoacids	His	typeshiftcurrent	91	0	91	0	-0.396053	-0.920623	0.128518	0.267643	0.138932	0.260001	0.585026	-32.7029
Aminoacids	His	typeshiftformer	91	0	91	0	0.0736353	-0.531896	0.679166	0.30895	0.811617	0.966562	0.0147702	7.64142
Aminoacids	Ile	(Intercept)	91	0	91	0	-1.42772	-3.47158	0.616129	1.0428	0.170961	0.747592	0.126336	-76.0146
Aminoacids	Ile	age	91	0	91	0	-0.0122091	-0.049027	0.0246087	0.018785	0.51573	0.888249	0.0514651	-1.21349
Aminoacids	Ile	bmi	91	0	91	0	0.0764991	0.0138892	0.139109	0.0319444	0.0166314	0.242079	0.616043	7.95013
Aminoacids	Ile	Plateplate02	91	0	91	0	-0.103378	-0.696876	0.490121	0.302811	0.732807	0.823268	0.084459	-9.82136
Aminoacids	Ile	smokecurrent_smokers	91	0	91	0	-0.0946726	-0.519857	0.330511	0.216935	0.662539	0.867926	0.0615175	-9.03293
Aminoacids	Ile	typeshiftcurrent	91	0	91	0	0.423447	-0.105668	0.952562	0.269962	0.116753	0.224922	0.647968	52.7218
Aminoacids	Ile	typeshiftformer	91	0	91	0	-0.0766346	-0.687412	0.534142	0.311627	0.805746	0.966562	0.0147702	-7.37717
Aminoacids	Leu	(Intercept)	91	0	91	0	-2.18481	-4.2427	-0.126917	1.04996	0.0374485	0.558346	0.253096	-88.7501
Aminoacids	Leu	age	91	0	91	0	0.00178585	-0.0352849	0.0388566	0.018914	0.924776	0.991156	0.00385812	0.178745
Aminoacids	Leu	bmi	91	0	91	0	0.0913573	0.0283173	0.154397	0.0321639	0.00450608	0.0983828	1.00708	9.56605
Aminoacids	Leu	Plateplate02	91	0	91	0	-0.201157	-0.798733	0.396418	0.304891	0.509402	0.667317	0.175668	-18.2216
Aminoacids	Leu	smokecurrent_smokers	91	0	91	0	-0.0911581	-0.519263	0.336947	0.218425	0.676427	0.877347	0.0568288	-8.71266
Aminoacids	Leu	typeshiftcurrent	91	0	91	0	0.268665	-0.264085	0.801415	0.271816	0.322953	0.457674	0.339444	30.8217
Aminoacids	Leu	typeshiftformer	91	0	91	0	-0.0494641	-0.664437	0.565508	0.313767	0.874736	0.97952	0.00898683	-4.82607
Aminoacids	Lys	(Intercept)	91	0	91	0	-1.4479	-3.53264	0.636849	1.06366	0.17344	0.747592	0.126336	-76.4935
Aminoacids	Lys	age	91	0	91	0	0.0183806	-0.0191739	0.055935	0.0191608	0.337418	0.790857	0.101902	1.85505
Aminoacids	Lys	bmi	91	0	91	0	0.0515791	-0.0122835	0.115442	0.0325835	0.113426	0.49079	0.309104	5.29325
Aminoacids	Lys	Plateplate02	91	0	91	0	-0.399063	-1.00444	0.206309	0.308869	0.196352	0.401909	0.395872	-32.9052
Aminoacids	Lys	smokecurrent_smokers	91	0	91	0	-0.494569	-0.92826	-0.0608782	0.221275	0.0254115	0.25607	0.591641	-39.0166
Aminoacids	Lys	typeshiftcurrent	91	0	91	0	-0.224468	-0.764169	0.315233	0.275363	0.414974	0.544126	0.264301	-20.1059
Aminoacids	Lys	typeshiftformer	91	0	91	0	-0.218429	-0.841426	0.404568	0.317861	0.491967	0.724131	0.140183	-19.622
Aminoacids	Met	(Intercept)	91	0	91	0	-0.850529	-2.99452	1.29346	1.09389	0.436849	0.810867	0.0910506	-57.2811
Aminoacids	Met	age	91	0	91	0	0.0266284	-0.0119933	0.0652501	0.0197053	0.17659	0.790857	0.101902	2.69861
Aminoacids	Met	bmi	91	0	91	0	0.00106299	-0.0646145	0.0667405	0.0335095	0.974694	0.992921	0.00308529	0.106355
Aminoacids	Met	Plateplate02	91	0	91	0	-0.270639	-0.893216	0.351938	0.317647	0.394208	0.600479	0.221502	-23.7108
Aminoacids	Met	smokecurrent_smokers	91	0	91	0	-0.284218	-0.730233	0.161798	0.227563	0.211679	0.495353	0.305085	-24.7397
Aminoacids	Met	typeshiftcurrent	91	0	91	0	0.0917356	-0.463303	0.646774	0.283188	0.745985	0.807636	0.0927842	9.60749
Aminoacids	Met	typeshiftformer	91	0	91	0	-0.163076	-0.803778	0.477626	0.326895	0.617875	0.823626	0.0842699	-15.0473
Aminoacids	Orn	(Intercept)	91	0	91	0	-2.05605	-4.16089	0.0487901	1.07392	0.0555522	0.558346	0.253096	-87.2042
Aminoacids	Orn	age	91	0	91	0	0.0353658	-0.00255068	0.0732823	0.0193455	0.0675322	0.790857	0.101902	3.59986
Aminoacids	Orn	bmi	91	0	91	0	0.0203091	-0.0441691	0.0847873	0.0328977	0.53701	0.873769	0.0586034	2.05167
Aminoacids	Orn	Plateplate02	91	0	91	0	-0.0961164	-0.707325	0.515092	0.311847	0.757918	0.834346	0.0786537	-9.16417
Aminoacids	Orn	smokecurrent_smokers	91	0	91	0	0.100721	-0.337151	0.538592	0.223408	0.652107	0.862889	0.0640452	10.5968
Aminoacids	Orn	typeshiftcurrent	91	0	91	0	0.495691	-0.0492125	1.0406	0.278017	0.0745942	0.180668	0.743119	64.1633
Aminoacids	Orn	typeshiftformer	91	0	91	0	0.314415	-0.314588	0.943418	0.320926	0.327228	0.63076	0.200136	36.9458
Aminoacids	Phe	(Intercept)	91	0	91	0	-1.8807	-3.99305	0.231657	1.07775	0.0809815	0.558346	0.253096	-84.7516
Aminoacids	Phe	age	91	0	91	0	0.00707735	-0.0309745	0.0451292	0.0194146	0.715456	0.937248	0.0281456	0.710245
Aminoacids	Phe	bmi	91	0	91	0	0.0553746	-0.00933375	0.120083	0.0330151	0.0934931	0.44563	0.351026	5.69365
Aminoacids	Phe	Plateplate02	91	0	91	0	0.44376	-0.16963	1.05715	0.31296	0.156207	0.364513	0.438287	55.8557
Aminoacids	Phe	smokecurrent_smokers	91	0	91	0	-0.124593	-0.564028	0.314841	0.224206	0.578409	0.841906	0.0747365	-11.7144
Aminoacids	Phe	typeshiftcurrent	91	0	91	0	0.542377	-0.00447197	1.08923	0.27901	0.0519032	0.141652	0.848776	72.0091
Aminoacids	Phe	typeshiftformer	91	0	91	0	0.314872	-0.316377	0.94612	0.322071	0.32825	0.63076	0.200136	37.0083
Aminoacids	Pro	(Intercept)	91	0	91	0	-0.332426	-2.49747	1.83261	1.10463	0.763462	0.977571	0.00985182	-28.2818
Aminoacids	Pro	age	91	0	91	0	0.0198515	-0.0191494	0.0588525	0.0198988	0.318461	0.790857	0.101902	2.00499
Aminoacids	Pro	bmi	91	0	91	0	-0.0222339	-0.0885562	0.0440884	0.0338385	0.511143	0.873769	0.0586034	-2.19885
Aminoacids	Pro	Plateplate02	91	0	91	0	0.311158	-0.317532	0.939847	0.320766	0.332024	0.550571	0.259187	36.5004
Aminoacids	Pro	smokecurrent_smokers	91	0	91	0	-0.0749913	-0.525386	0.375404	0.229798	0.74417	0.905317	0.0431993	-7.22484
Aminoacids	Pro	typeshiftcurrent	91	0	91	0	0.069706	-0.490782	0.630194	0.285969	0.807421	0.853001	0.0690502	7.2193
Aminoacids	Pro	typeshiftformer	91	0	91	0	0.237942	-0.409051	0.884934	0.330104	0.471028	0.724131	0.140183	26.8635
Aminoacids	Ser	(Intercept)	91	0	91	0	0.319296	-1.81287	2.45147	1.08786	0.769134	0.977571	0.00985182	37.6159
Aminoacids	Ser	age	91	0	91	0	0.0205195	-0.0178893	0.0589283	0.0195967	0.295059	0.790857	0.101902	2.07314
Aminoacids	Ser	bmi	91	0	91	0	-0.0570365	-0.122352	0.00827892	0.0333248	0.0869828	0.43826	0.358268	-5.54404
Aminoacids	Ser	Plateplate02	91	0	91	0	0.367884	-0.251261	0.987028	0.315896	0.244192	0.456987	0.340096	44.4674
Aminoacids	Ser	smokecurrent_smokers	91	0	91	0	-0.0450843	-0.488641	0.398473	0.226309	0.842094	0.952819	0.0209894	-4.40831
Aminoacids	Ser	typeshiftcurrent	91	0	91	0	0.306936	-0.245043	0.858915	0.281627	0.275772	0.405912	0.391569	35.9254
Aminoacids	Ser	typeshiftformer	91	0	91	0	0.160076	-0.477093	0.797246	0.325093	0.622435	0.823626	0.0842699	17.36
Aminoacids	Thr	(Intercept)	91	0	91	0	-0.152195	-2.33341	2.02902	1.11289	0.891223	0.977571	0.00985182	-14.118
Aminoacids	Thr	age	91	0	91	0	0.00573382	-0.0335585	0.0450261	0.0200475	0.774869	0.966741	0.0146898	0.575029
Aminoacids	Thr	bmi	91	0	91	0	-0.00362273	-0.0704405	0.0631951	0.0340913	0.915372	0.988632	0.00496538	-0.361617
Aminoacids	Thr	Plateplate02	91	0	91	0	-0.293711	-0.927097	0.339676	0.323162	0.363422	0.571909	0.242673	-25.4508
Aminoacids	Thr	smokecurrent_smokers	91	0	91	0	-0.0535578	-0.507318	0.400202	0.231514	0.817053	0.947203	0.0235569	-5.21489
Aminoacids	Thr	typeshiftcurrent	91	0	91	0	0.144121	-0.420554	0.708797	0.288105	0.616907	0.708901	0.149414	15.5024
Aminoacids	Thr	typeshiftformer	91	0	91	0	0.116107	-0.535719	0.767933	0.33257	0.726999	0.909938	0.0409883	12.3116
Aminoacids	Trp	(Intercept)	91	0	91	0	-1.51471	-3.68399	0.654571	1.1068	0.171139	0.747592	0.126336	-78.0128
Aminoacids	Trp	age	91	0	91	0	0.0115382	-0.0275391	0.0506155	0.0199378	0.562784	0.888249	0.0514651	1.1605
Aminoacids	Trp	bmi	91	0	91	0	0.0428442	-0.023608	0.109296	0.0339048	0.206352	0.659318	0.180905	4.37753
Aminoacids	Trp	Plateplate02	91	0	91	0	0.379401	-0.25052	1.00932	0.321394	0.237808	0.45149	0.345352	46.1408
Aminoacids	Trp	smokecurrent_smokers	91	0	91	0	0.0404859	-0.410791	0.491763	0.230248	0.860422	0.952819	0.0209894	4.13167
Aminoacids	Trp	typeshiftcurrent	91	0	91	0	0.0898914	-0.471695	0.651478	0.286529	0.753729	0.809332	0.091873	9.40555
Aminoacids	Trp	typeshiftformer	91	0	91	0	0.0324176	-0.615842	0.680677	0.330751	0.921923	0.97952	0.00898683	3.29488
Aminoacids	Tyr	(Intercept)	91	0	91	0	-2.86062	-4.94344	-0.777793	1.06268	0.00710512	0.36243	0.440776	-94.2767
Aminoacids	Tyr	age	91	0	91	0	0.0329102	-0.00460968	0.0704301	0.0191431	0.0855846	0.790857	0.101902	3.34577
Aminoacids	Tyr	bmi	91	0	91	0	0.0619823	-0.00182142	0.125786	0.0325535	0.0569086	0.372751	0.428581	6.39435
Aminoacids	Tyr	Plateplate02	91	0	91	0	0.31336	-0.291456	0.918175	0.308585	0.30988	0.52044	0.283629	36.8013
Aminoacids	Tyr	smokecurrent_smokers	91	0	91	0	-0.222859	-0.656151	0.210432	0.221071	0.313411	0.640762	0.193303	-19.9773
Aminoacids	Tyr	typeshiftcurrent	91	0	91	0	0.461118	-0.0780861	1.00032	0.275109	0.0937133	0.205289	0.687634	58.5846
Aminoacids	Tyr	typeshiftformer	91	0	91	0	0.285384	-0.33704	0.907807	0.317569	0.368838	0.635761	0.196706	33.0272
Aminoacids	Val	(Intercept)	91	0	91	0	-1.92676	-3.95295	0.0994312	1.03379	0.0623522	0.558346	0.253096	-85.438
Aminoacids	Val	age	91	0	91	0	0.00020643	-0.0362932	0.0367061	0.0186226	0.991156	0.991156	0.00385812	0.0206452
Aminoacids	Val	bmi	91	0	91	0	0.0916405	0.0295716	0.153709	0.0316683	0.00380664	0.0983828	1.00708	9.59707
Aminoacids	Val	Plateplate02	91	0	91	0	-0.610003	-1.19837	-0.0216332	0.300194	0.0421508	0.134677	0.870707	-45.6651
Aminoacids	Val	smokecurrent_smokers	91	0	91	0	-0.122777	-0.544286	0.298732	0.21506	0.568069	0.836147	0.0777173	-11.5539
Aminoacids	Val	typeshiftcurrent	91	0	91	0	-0.0126398	-0.537182	0.511902	0.267628	0.962331	0.988357	0.00508608	-1.25603
Aminoacids	Val	typeshiftformer	91	0	91	0	-0.0210412	-0.62654	0.584457	0.308933	0.945699	0.983227	0.0073464	-2.08213
Biogenic Amines	ADMA	(Intercept)	91	7	84	0	0.949839	-1.02187	2.92155	1.00599	0.345076	0.79814	0.0979207	158.529
Biogenic Amines	ADMA	age	91	7	84	0	-0.00672619	-0.042271	0.0288186	0.0181354	0.710722	0.937248	0.0281456	-0.670362
Biogenic Amines	ADMA	bmi	91	7	84	0	-0.0336743	-0.093775	0.0264265	0.0306642	0.272134	0.722297	0.141284	-3.31136
Biogenic Amines	ADMA	Plateplate02	91	7	84	0	-1.21882	-1.80445	-0.633202	0.298793	4.51976e-05	0.000657876	3.18186	-70.4423
Biogenic Amines	ADMA	smokecurrent_smokers	91	7	84	0	-0.416507	-0.827498	-0.00551601	0.209693	0.0470034	0.342081	0.465871	-34.0654
Biogenic Amines	ADMA	typeshiftcurrent	91	7	84	0	0.518956	0.00751061	1.0304	0.260946	0.0467292	0.133077	0.875898	68.0273
Biogenic Amines	ADMA	typeshiftformer	91	7	84	0	0.494261	-0.0932228	1.08175	0.299742	0.099157	0.444888	0.351749	63.9287
Biogenic Amines	Creatinine	(Intercept)	91	0	91	0	2.74872	0.707747	4.7897	1.04133	0.00829993	0.36243	0.440776	1462.26
Biogenic Amines	Creatinine	age	91	0	91	0	-0.0382354	-0.0750014	-0.00146941	0.0187585	0.0415203	0.790857	0.101902	-3.75137
Biogenic Amines	Creatinine	bmi	91	0	91	0	-0.0492507	-0.111772	0.0132711	0.0318994	0.122604	0.50191	0.299374	-4.80575
Biogenic Amines	Creatinine	Plateplate02	91	0	91	0	-0.0217977	-0.614461	0.570865	0.302385	0.942533	0.972019	0.0123252	-2.15619
Biogenic Amines	Creatinine	smokecurrent_smokers	91	0	91	0	0.307737	-0.116848	0.732322	0.216629	0.155441	0.444093	0.352526	36.0343
Biogenic Amines	Creatinine	typeshiftcurrent	91	0	91	0	-0.588577	-1.11695	-0.0602073	0.269581	0.0290137	0.102382	0.989776	-44.4883
Biogenic Amines	Creatinine	typeshiftformer	91	0	91	0	-0.294065	-0.903982	0.315852	0.311188	0.344671	0.63076	0.200136	-25.4772
Biogenic Amines	Kynurenine	(Intercept)	91	1	90	0	1.01693	-1.15562	3.18948	1.10847	0.358921	0.806501	0.0933951	176.47
Biogenic Amines	Kynurenine	age	91	1	90	0	-0.0234944	-0.0626414	0.0156527	0.0199734	0.239481	0.790857	0.101902	-2.32205
Biogenic Amines	Kynurenine	bmi	91	1	90	0	-0.0194003	-0.0859922	0.0471916	0.0339761	0.568	0.873769	0.0586034	-1.92133
Biogenic Amines	Kynurenine	Plateplate02	91	1	90	0	0.246802	-0.384066	0.87767	0.321877	0.443226	0.633339	0.198364	27.9926
Biogenic Amines	Kynurenine	smokecurrent_smokers	91	1	90	0	0.261463	-0.19052	0.713445	0.230608	0.256879	0.54276	0.265392	29.8829
Biogenic Amines	Kynurenine	typeshiftcurrent	91	1	90	0	0.107779	-0.454825	0.670383	0.287048	0.707309	0.785233	0.105002	11.3801
Biogenic Amines	Kynurenine	typeshiftformer	91	1	90	0	0.372243	-0.276976	1.02146	0.33124	0.261104	0.621902	0.206278	45.0985
Biogenic Amines	Serotonin	(Intercept)	91	10	81	0	0.341874	-1.94849	2.63224	1.16858	0.769862	0.977571	0.00985182	40.7583
Biogenic Amines	Serotonin	age	91	10	81	0	0.00330847	-0.037646	0.0442629	0.0208955	0.874194	0.991156	0.00385812	0.331395
Biogenic Amines	Serotonin	bmi	91	10	81	0	-0.0546942	-0.125039	0.0156509	0.035891	0.127535	0.506274	0.295614	-5.32254
Biogenic Amines	Serotonin	Plateplate02	91	10	81	0	0.874525	0.215311	1.53374	0.33634	0.00931905	0.0488318	1.3113	139.774
Biogenic Amines	Serotonin	smokecurrent_smokers	91	10	81	0	-0.411939	-0.888239	0.0643608	0.243015	0.0900526	0.412021	0.385081	-33.7635
Biogenic Amines	Serotonin	typeshiftcurrent	91	10	81	0	0.997022	0.399222	1.59482	0.305006	0.00107981	0.0173333	1.76112	171.02
Biogenic Amines	Serotonin	typeshiftformer	91	10	81	0	0.911277	0.222643	1.59991	0.35135	0.0094965	0.222263	0.653133	148.75
Biogenic Amines	Taurine	(Intercept)	91	0	91	0	-1.27302	-3.28476	0.738729	1.02642	0.214883	0.747592	0.126336	-72.0014
Biogenic Amines	Taurine	age	91	0	91	0	0.0141628	-0.0220766	0.0504023	0.0184899	0.443689	0.845195	0.0730431	1.42636
Biogenic Amines	Taurine	bmi	91	0	91	0	-0.00315575	-0.0647821	0.0584706	0.0314426	0.920054	0.988632	0.00496538	-0.315078
Biogenic Amines	Taurine	Plateplate02	91	0	91	0	0.666805	0.0826299	1.25098	0.298054	0.0252736	0.100328	0.998576	94.8003
Biogenic Amines	Taurine	smokecurrent_smokers	91	0	91	0	-0.145262	-0.563767	0.273243	0.213527	0.496315	0.802682	0.0954563	-13.5204
Biogenic Amines	Taurine	typeshiftcurrent	91	0	91	0	1.03708	0.516278	1.55788	0.265721	9.50471e-05	0.00415039	2.38191	182.097
Biogenic Amines	Taurine	typeshiftformer	91	0	91	0	1.12753	0.526351	1.72872	0.306731	0.000236953	0.0310408	1.50807	208.803
lysoPC	lysoPC a C16:0	(Intercept)	91	0	91	0	-0.192927	-2.24983	1.86398	1.04946	0.854143	0.977571	0.00985182	-17.5458
lysoPC	lysoPC a C16:0	age	91	0	91	0	-0.00086998	-0.037923	0.036183	0.0189049	0.963295	0.991156	0.00385812	-0.0869602
lysoPC	lysoPC a C16:0	bmi	91	0	91	0	0.00174568	-0.0612641	0.0647555	0.0321484	0.956696	0.988632	0.00496538	0.17472
lysoPC	lysoPC a C16:0	Plateplate02	91	0	91	0	0.90944	0.31215	1.50673	0.304745	0.00284261	0.0197239	1.70501	148.293
lysoPC	lysoPC a C16:0	smokecurrent_smokers	91	0	91	0	-0.066945	-0.494845	0.360955	0.21832	0.75912	0.905317	0.0431993	-6.47533
lysoPC	lysoPC a C16:0	typeshiftcurrent	91	0	91	0	-0.0733664	-0.605861	0.459128	0.271686	0.787128	0.838324	0.0765882	-7.07397
lysoPC	lysoPC a C16:0	typeshiftformer	91	0	91	0	0.282559	-0.332119	0.897237	0.313617	0.367605	0.635761	0.196706	32.652
lysoPC	lysoPC a C16:1	(Intercept)	91	0	91	0	-0.98117	-3.12071	1.15837	1.09162	0.36875	0.806501	0.0933951	-62.5128
lysoPC	lysoPC a C16:1	age	91	0	91	0	0.00266143	-0.0358802	0.041203	0.0196644	0.892341	0.991156	0.00385812	0.266498
lysoPC	lysoPC a C16:1	bmi	91	0	91	0	0.0270069	-0.0385343	0.0925482	0.03344	0.419307	0.823326	0.0844282	2.73749
lysoPC	lysoPC a C16:1	Plateplate02	91	0	91	0	0.730553	0.109268	1.35184	0.316988	0.0211851	0.089524	1.04806	107.623
lysoPC	lysoPC a C16:1	smokecurrent_smokers	91	0	91	0	-0.0692626	-0.514353	0.375828	0.227091	0.760367	0.905317	0.0431993	-6.69184
lysoPC	lysoPC a C16:1	typeshiftcurrent	91	0	91	0	0.175847	-0.37804	0.729734	0.282601	0.533781	0.653409	0.184815	19.2256
lysoPC	lysoPC a C16:1	typeshiftformer	91	0	91	0	0.310757	-0.328615	0.95013	0.326217	0.340787	0.63076	0.200136	36.4458
lysoPC	lysoPC a C17:0	(Intercept)	91	0	91	0	-0.576743	-2.63475	1.48126	1.05002	0.582822	0.875867	0.0575621	-43.8275
lysoPC	lysoPC a C17:0	age	91	0	91	0	0.0226835	-0.0143893	0.0597563	0.018915	0.230438	0.790857	0.101902	2.29427
lysoPC	lysoPC a C17:0	bmi	91	0	91	0	-0.0129338	-0.0759772	0.0501096	0.0321656	0.68761	0.919152	0.0366125	-1.28505
lysoPC	lysoPC a C17:0	Plateplate02	91	0	91	0	0.61193	0.014322	1.20954	0.304908	0.0447565	0.139598	0.855122	84.3987
lysoPC	lysoPC a C17:0	smokecurrent_smokers	91	0	91	0	-0.0677282	-0.495856	0.3604	0.218437	0.756516	0.905317	0.0431993	-6.54855
lysoPC	lysoPC a C17:0	typeshiftcurrent	91	0	91	0	-0.219438	-0.752217	0.313341	0.271831	0.419517	0.544126	0.264301	-19.703
lysoPC	lysoPC a C17:0	typeshiftformer	91	0	91	0	0.23992	-0.375086	0.854926	0.313784	0.444509	0.701574	0.153927	27.1148
lysoPC	lysoPC a C18:0	(Intercept)	91	0	91	0	-0.920722	-2.98317	1.14173	1.05229	0.381591	0.810867	0.0910506	-60.1769
lysoPC	lysoPC a C18:0	age	91	0	91	0	0.0245304	-0.0126226	0.0616833	0.0189559	0.19564	0.790857	0.101902	2.48337
lysoPC	lysoPC a C18:0	bmi	91	0	91	0	-0.00849498	-0.0716747	0.0546847	0.0322351	0.792141	0.950166	0.0222005	-0.8459
lysoPC	lysoPC a C18:0	Plateplate02	91	0	91	0	0.740258	0.141358	1.33916	0.305567	0.015411	0.0696151	1.1573	109.648
lysoPC	lysoPC a C18:0	smokecurrent_smokers	91	0	91	0	-0.0140475	-0.443101	0.415006	0.218909	0.948834	0.971073	0.0127482	-1.39493
lysoPC	lysoPC a C18:0	typeshiftcurrent	91	0	91	0	-0.00497132	-0.538902	0.528959	0.272418	0.98544	0.99572	0.00186265	-0.495898
lysoPC	lysoPC a C18:0	typeshiftformer	91	0	91	0	0.375706	-0.240629	0.992042	0.314463	0.232182	0.573884	0.241176	45.6019
lysoPC	lysoPC a C18:1	(Intercept)	91	0	91	0	0.231774	-1.85572	2.31927	1.06507	0.827729	0.977571	0.00985182	26.0835
lysoPC	lysoPC a C18:1	age	91	0	91	0	0.0168949	-0.0207091	0.0544988	0.0191861	0.378545	0.799829	0.0970027	1.70384
lysoPC	lysoPC a C18:1	bmi	91	0	91	0	-0.0603082	-0.124255	0.00363856	0.0326265	0.0645384	0.392766	0.405866	-5.85257
lysoPC	lysoPC a C18:1	Plateplate02	91	0	91	0	0.743298	0.137127	1.34947	0.309276	0.0162459	0.0709403	1.14911	110.286
lysoPC	lysoPC a C18:1	smokecurrent_smokers	91	0	91	0	0.0315498	-0.402713	0.465812	0.221567	0.886768	0.952819	0.0209894	3.20528
lysoPC	lysoPC a C18:1	typeshiftcurrent	91	0	91	0	0.451131	-0.0892815	0.991544	0.275726	0.101806	0.208385	0.681134	57.0087
lysoPC	lysoPC a C18:1	typeshiftformer	91	0	91	0	0.695126	0.0713081	1.31894	0.31828	0.0289618	0.344909	0.462295	100.396
lysoPC	lysoPC a C18:2	(Intercept)	91	0	91	0	0.820837	-1.22537	2.86704	1.044	0.431726	0.810867	0.0910506	127.24
lysoPC	lysoPC a C18:2	age	91	0	91	0	0.0150785	-0.0217817	0.0519388	0.0188066	0.422687	0.83897	0.0762538	1.51928
lysoPC	lysoPC a C18:2	bmi	91	0	91	0	-0.0854662	-0.148148	-0.0227842	0.0319812	0.00753136	0.140944	0.850953	-8.19158
lysoPC	lysoPC a C18:2	Plateplate02	91	0	91	0	0.783006	0.188824	1.37719	0.30316	0.00979973	0.0493756	1.30649	118.804
lysoPC	lysoPC a C18:2	smokecurrent_smokers	91	0	91	0	0.204365	-0.221308	0.630039	0.217184	0.346718	0.667941	0.175262	22.6746
lysoPC	lysoPC a C18:2	typeshiftcurrent	91	0	91	0	0.478423	-0.051301	1.00815	0.270272	0.0767019	0.180668	0.743119	61.3528
lysoPC	lysoPC a C18:2	typeshiftformer	91	0	91	0	0.606405	-0.00507555	1.21788	0.311985	0.0519322	0.394169	0.404318	83.3826
lysoPC	lysoPC a C20:3	(Intercept)	91	0	91	0	-0.684471	-2.73531	1.36637	1.04636	0.51302	0.831318	0.0802326	-49.5643
lysoPC	lysoPC a C20:3	age	91	0	91	0	-0.00169611	-0.0386398	0.0352475	0.0188491	0.928301	0.991156	0.00385812	-0.169467
lysoPC	lysoPC a C20:3	bmi	91	0	91	0	0.00454373	-0.0582801	0.0673676	0.0320536	0.887274	0.976747	0.0102178	0.455406
lysoPC	lysoPC a C20:3	Plateplate02	91	0	91	0	1.13612	0.540595	1.73165	0.303846	0.00018465	0.00241891	2.61638	211.467
lysoPC	lysoPC a C20:3	smokecurrent_smokers	91	0	91	0	0.01725	-0.409387	0.443887	0.217676	0.936837	0.971073	0.0127482	1.73996
lysoPC	lysoPC a C20:3	typeshiftcurrent	91	0	91	0	0.546312	0.0153889	1.07723	0.270884	0.0437191	0.12887	0.889849	72.6872
lysoPC	lysoPC a C20:3	typeshiftformer	91	0	91	0	0.694271	0.0814068	1.30713	0.312691	0.026398	0.344909	0.462295	100.225
lysoPC	lysoPC a C20:4	(Intercept)	91	0	91	0	-0.184366	-2.29427	1.92554	1.0765	0.864016	0.977571	0.00985182	-16.8369
lysoPC	lysoPC a C20:4	age	91	0	91	0	-0.000689421	-0.0386971	0.0373183	0.019392	0.97164	0.991156	0.00385812	-0.0689184
lysoPC	lysoPC a C20:4	bmi	91	0	91	0	-0.00506666	-0.0697	0.0595667	0.0329768	0.877891	0.976747	0.0102178	-0.505384
lysoPC	lysoPC a C20:4	Plateplate02	91	0	91	0	0.868072	0.255393	1.48075	0.312597	0.00548686	0.0342275	1.46562	138.231
lysoPC	lysoPC a C20:4	smokecurrent_smokers	91	0	91	0	-0.202268	-0.641193	0.236657	0.223945	0.36642	0.685728	0.163848	-18.3124
lysoPC	lysoPC a C20:4	typeshiftcurrent	91	0	91	0	0.252942	-0.293273	0.799157	0.278686	0.364077	0.486674	0.312762	28.7809
lysoPC	lysoPC a C20:4	typeshiftformer	91	0	91	0	0.4552	-0.175316	1.08572	0.321698	0.157071	0.500002	0.301028	57.6488
lysoPC	lysoPC a C24:0	(Intercept)	91	0	91	0	0.0493192	-1.79186	1.8905	0.939396	0.958129	0.980586	0.00851448	5.05557
lysoPC	lysoPC a C24:0	age	91	0	91	0	0.0156444	-0.0175226	0.0488113	0.0169222	0.355233	0.793114	0.100664	1.57674
lysoPC	lysoPC a C24:0	bmi	91	0	91	0	-0.0398031	-0.0962045	0.0165984	0.0287768	0.166614	0.589903	0.229219	-3.90213
lysoPC	lysoPC a C24:0	Plateplate02	91	0	91	0	1.33793	0.803282	1.87258	0.272784	9.35597e-07	2.04272e-05	4.68979	281.114
lysoPC	lysoPC a C24:0	smokecurrent_smokers	91	0	91	0	-0.0240868	-0.407109	0.358935	0.195423	0.901905	0.952819	0.0209894	-2.3799
lysoPC	lysoPC a C24:0	typeshiftcurrent	91	0	91	0	-0.00361209	-0.480259	0.473035	0.243192	0.98815	0.99572	0.00186265	-0.360557
lysoPC	lysoPC a C24:0	typeshiftformer	91	0	91	0	0.319552	-0.23066	0.869764	0.280725	0.254992	0.618591	0.208596	37.6511
lysoPC	lysoPC a C26:1	(Intercept)	91	28	63	0	-1.24396	-3.64614	1.15822	1.22563	0.310126	0.797903	0.09805	-71.1759
lysoPC	lysoPC a C26:1	age	91	28	63	0	0.0206762	-0.0216262	0.0629785	0.0215832	0.338076	0.790857	0.101902	2.08914
lysoPC	lysoPC a C26:1	bmi	91	28	63	0	-0.00794744	-0.0790935	0.0631986	0.0362997	0.826697	0.950166	0.0222005	-0.791594
lysoPC	lysoPC a C26:1	Plateplate02	91	28	63	0	1.54288	0.864929	2.22083	0.3459	8.17743e-06	0.000133905	3.8732	367.804
lysoPC	lysoPC a C26:1	smokecurrent_smokers	91	28	63	0	0.00119583	-0.489148	0.49154	0.25018	0.996186	0.996186	0.00165947	0.119655
lysoPC	lysoPC a C26:1	typeshiftcurrent	91	28	63	0	0.292442	-0.33598	0.920864	0.320629	0.361722	0.486674	0.312762	33.9695
lysoPC	lysoPC a C26:1	typeshiftformer	91	28	63	0	0.774852	0.0594643	1.49024	0.365001	0.0337639	0.367874	0.434301	117.027
lysoPC	lysoPC a C28:1	(Intercept)	91	11	80	0	-1.49939	-3.45207	0.45329	0.996285	0.132328	0.688783	0.161918	-77.6734
lysoPC	lysoPC a C28:1	age	91	11	80	0	0.0231048	-0.0121132	0.0583227	0.0179687	0.1985	0.790857	0.101902	2.33738
lysoPC	lysoPC a C28:1	bmi	91	11	80	0	0.0122484	-0.047354	0.0718509	0.03041	0.687113	0.919152	0.0366125	1.23237
lysoPC	lysoPC a C28:1	Plateplate02	91	11	80	0	1.40073	0.833615	1.96784	0.289348	1.29206e-06	2.41799e-05	4.61655	305.815
lysoPC	lysoPC a C28:1	smokecurrent_smokers	91	11	80	0	0.0368787	-0.369814	0.443571	0.2075	0.858936	0.952819	0.0209894	3.75671
lysoPC	lysoPC a C28:1	typeshiftcurrent	91	11	80	0	0.0416227	-0.470878	0.554124	0.261485	0.873528	0.908246	0.0417964	4.25011
lysoPC	lysoPC a C28:1	typeshiftformer	91	11	80	0	0.420564	-0.166519	1.00765	0.299538	0.160306	0.500002	0.301028	52.282
PC aa	PC aa C24:0	(Intercept)	91	18	73	0	-1.12397	-3.32628	1.07834	1.12365	0.317173	0.797903	0.09805	-67.5012
PC aa	PC aa C24:0	age	91	18	73	0	0.00918346	-0.0299876	0.0483545	0.0199856	0.645872	0.914112	0.0390007	0.922576
PC aa	PC aa C24:0	bmi	91	18	73	0	-0.00176028	-0.0679739	0.0644533	0.0337831	0.958445	0.988632	0.00496538	-0.175873
PC aa	PC aa C24:0	Plateplate02	91	18	73	0	2.01431	1.38374	2.64489	0.321728	3.82727e-10	2.50686e-08	7.60087	649.557
PC aa	PC aa C24:0	smokecurrent_smokers	91	18	73	0	-0.0339595	-0.48462	0.416701	0.229933	0.882585	0.952819	0.0209894	-3.33893
PC aa	PC aa C24:0	typeshiftcurrent	91	18	73	0	0.482184	-0.0899852	1.05435	0.291928	0.0985917	0.205705	0.686755	61.9607
PC aa	PC aa C24:0	typeshiftformer	91	18	73	0	0.673509	0.01518	1.33184	0.335888	0.0449462	0.394169	0.404318	96.1106
PC aa	PC aa C28:1	(Intercept)	91	0	91	0	-1.48029	-3.42987	0.46929	0.994702	0.136705	0.688783	0.161918	-77.2428
PC aa	PC aa C28:1	age	91	0	91	0	0.0128165	-0.0223031	0.0479361	0.0179185	0.474444	0.845195	0.0730431	1.2899
PC aa	PC aa C28:1	bmi	91	0	91	0	0.0508358	-0.0088862	0.110558	0.030471	0.0952491	0.44563	0.351026	5.21501
PC aa	PC aa C28:1	Plateplate02	91	0	91	0	0.778523	0.2124	1.34465	0.288844	0.00703234	0.0418744	1.37805	117.825
PC aa	PC aa C28:1	smokecurrent_smokers	91	0	91	0	-0.0979431	-0.503515	0.307629	0.206928	0.635986	0.856558	0.067243	-9.32995
PC aa	PC aa C28:1	typeshiftcurrent	91	0	91	0	-0.535089	-1.0398	-0.0303795	0.25751	0.037715	0.114899	0.939683	-41.4383
PC aa	PC aa C28:1	typeshiftformer	91	0	91	0	0.0134317	-0.569173	0.596037	0.297253	0.963959	0.984792	0.00665555	1.35223
PC aa	PC aa C30:0	(Intercept)	91	0	91	0	-1.43971	-3.55195	0.672534	1.07769	0.181577	0.747592	0.126336	-76.3003
PC aa	PC aa C30:0	age	91	0	91	0	0.0242382	-0.0138116	0.062288	0.0194135	0.211841	0.790857	0.101902	2.45343
PC aa	PC aa C30:0	bmi	91	0	91	0	0.0206999	-0.044005	0.0854049	0.0330133	0.530647	0.873769	0.0586034	2.09157
PC aa	PC aa C30:0	Plateplate02	91	0	91	0	0.556758	-0.0565994	1.17012	0.312943	0.075223	0.214222	0.669136	74.5007
PC aa	PC aa C30:0	smokecurrent_smokers	91	0	91	0	-0.18021	-0.619621	0.259201	0.224194	0.421504	0.717104	0.144418	-16.4905
PC aa	PC aa C30:0	typeshiftcurrent	91	0	91	0	-0.00149649	-0.548316	0.545323	0.278995	0.99572	0.99572	0.00186265	-0.149537
PC aa	PC aa C30:0	typeshiftformer	91	0	91	0	0.182375	-0.448839	0.81359	0.322054	0.571199	0.795282	0.0994789	20.0064
PC aa	PC aa C30:2	(Intercept)	91	1	90	0	0.755265	-1.07705	2.58758	0.93487	0.419158	0.810867	0.0910506	112.818
PC aa	PC aa C30:2	age	91	1	90	0	-0.0270274	-0.0600326	0.00597775	0.0168397	0.108497	0.790857	0.101902	-2.66654
PC aa	PC aa C30:2	bmi	91	1	90	0	-0.0102846	-0.0663923	0.0458232	0.0286269	0.719399	0.930572	0.0312502	-1.02319
PC aa	PC aa C30:2	Plateplate02	91	1	90	0	1.389	0.857177	1.92082	0.271342	3.07173e-07	8.04793e-06	5.09432	301.083
PC aa	PC aa C30:2	smokecurrent_smokers	91	1	90	0	0.0598927	-0.321261	0.441046	0.19447	0.758098	0.905317	0.0431993	6.17226
PC aa	PC aa C30:2	typeshiftcurrent	91	1	90	0	0.0103978	-0.463837	0.484633	0.241961	0.965723	0.988357	0.00508608	1.04521
PC aa	PC aa C30:2	typeshiftformer	91	1	90	0	0.718949	0.171662	1.26624	0.279233	0.0100319	0.222263	0.653133	105.228
PC aa	PC aa C32:0	(Intercept)	91	0	91	0	0.325589	-1.80523	2.45641	1.08717	0.764572	0.977571	0.00985182	38.4845
PC aa	PC aa C32:0	age	91	0	91	0	0.00970154	-0.0286829	0.048086	0.0195843	0.620336	0.914112	0.0390007	0.974875
PC aa	PC aa C32:0	bmi	91	0	91	0	-0.0193191	-0.0845931	0.0459549	0.0333037	0.561854	0.873769	0.0586034	-1.91337
PC aa	PC aa C32:0	Plateplate02	91	0	91	0	0.222873	-0.395879	0.841625	0.315696	0.480204	0.667317	0.175668	24.9662
PC aa	PC aa C32:0	smokecurrent_smokers	91	0	91	0	-0.190798	-0.634074	0.252478	0.226165	0.398881	0.711491	0.14783	-17.37
PC aa	PC aa C32:0	typeshiftcurrent	91	0	91	0	-0.37348	-0.925109	0.178149	0.281449	0.184512	0.309885	0.508799	-31.1665
PC aa	PC aa C32:0	typeshiftformer	91	0	91	0	-0.186354	-0.82312	0.450412	0.324887	0.56624	0.795282	0.0994789	-17.002
PC aa	PC aa C32:1	(Intercept)	91	0	91	0	-1.1663	-3.33376	1.00116	1.10587	0.291588	0.797903	0.09805	-68.8483
PC aa	PC aa C32:1	age	91	0	91	0	0.0123864	-0.0266582	0.0514309	0.0199211	0.534092	0.888249	0.0514651	1.24634
PC aa	PC aa C32:1	bmi	91	0	91	0	0.0368743	-0.0295222	0.103271	0.0338764	0.276376	0.722297	0.141284	3.75626
PC aa	PC aa C32:1	Plateplate02	91	0	91	0	0.262485	-0.366908	0.891878	0.321125	0.413705	0.622935	0.205557	30.0156
PC aa	PC aa C32:1	smokecurrent_smokers	91	0	91	0	-0.0718852	-0.522784	0.379014	0.230055	0.754683	0.905317	0.0431993	-6.93623
PC aa	PC aa C32:1	typeshiftcurrent	91	0	91	0	-0.17286	-0.733976	0.388255	0.286289	0.545979	0.653409	0.184815	-15.8745
PC aa	PC aa C32:1	typeshiftformer	91	0	91	0	-0.264093	-0.911809	0.383624	0.330474	0.424212	0.686072	0.16363	-23.2098
PC aa	PC aa C32:2	(Intercept)	91	0	91	0	-1.5575	-3.66352	0.548526	1.07452	0.147203	0.714209	0.146175	-78.9338
PC aa	PC aa C32:2	age	91	0	91	0	0.0242019	-0.0137359	0.0621397	0.0193564	0.211178	0.790857	0.101902	2.44972
PC aa	PC aa C32:2	bmi	91	0	91	0	0.0293537	-0.0351607	0.0938682	0.0329161	0.372514	0.806948	0.0931543	2.97888
PC aa	PC aa C32:2	Plateplate02	91	0	91	0	0.615924	0.00437163	1.22748	0.312022	0.0483846	0.147004	0.832672	85.1366
PC aa	PC aa C32:2	smokecurrent_smokers	91	0	91	0	-0.0637606	-0.501878	0.374357	0.223534	0.775461	0.907012	0.0423869	-6.17704
PC aa	PC aa C32:2	typeshiftcurrent	91	0	91	0	-0.132696	-0.677906	0.412514	0.278174	0.633344	0.715242	0.145547	-12.4269
PC aa	PC aa C32:2	typeshiftformer	91	0	91	0	-0.0530158	-0.682372	0.57634	0.321106	0.868862	0.97952	0.00898683	-5.16349
PC aa	PC aa C32:3	(Intercept)	91	0	91	0	-1.43511	-3.29209	0.421867	0.947455	0.129848	0.688783	0.161918	-76.1911
PC aa	PC aa C32:3	age	91	0	91	0	0.0159332	-0.0175183	0.0493847	0.0170674	0.350539	0.793114	0.100664	1.60608
PC aa	PC aa C32:3	bmi	91	0	91	0	0.050379	-0.00650628	0.107264	0.0290237	0.0826006	0.432827	0.363686	5.16696
PC aa	PC aa C32:3	Plateplate02	91	0	91	0	0.832895	0.293662	1.37213	0.275124	0.00246714	0.0194555	1.71096	129.997
PC aa	PC aa C32:3	smokecurrent_smokers	91	0	91	0	-0.429169	-0.815477	-0.0428606	0.1971	0.0294492	0.27556	0.559783	-34.895
PC aa	PC aa C32:3	typeshiftcurrent	91	0	91	0	-0.493388	-0.974124	-0.012651	0.245278	0.0442682	0.12887	0.889849	-38.9445
PC aa	PC aa C32:3	typeshiftformer	91	0	91	0	-0.30682	-0.861752	0.248112	0.283134	0.278517	0.628008	0.202035	-26.4217
PC aa	PC aa C34:1	(Intercept)	91	0	91	0	-0.161174	-2.24251	1.92017	1.06193	0.879365	0.977571	0.00985182	-14.8856
PC aa	PC aa C34:1	age	91	0	91	0	0.00870818	-0.028785	0.0462013	0.0191295	0.64895	0.914112	0.0390007	0.87462
PC aa	PC aa C34:1	bmi	91	0	91	0	-0.000622113	-0.0643804	0.0631362	0.0325303	0.984742	0.992921	0.00308529	-0.062192
PC aa	PC aa C34:1	Plateplate02	91	0	91	0	0.606041	0.00165677	1.21043	0.308365	0.0493753	0.147004	0.832672	83.316
PC aa	PC aa C34:1	smokecurrent_smokers	91	0	91	0	-0.0830608	-0.516043	0.349922	0.220914	0.706926	0.905317	0.0431993	-7.97048
PC aa	PC aa C34:1	typeshiftcurrent	91	0	91	0	-0.316449	-0.855268	0.222371	0.274913	0.249697	0.384827	0.414734	-27.1267
PC aa	PC aa C34:1	typeshiftformer	91	0	91	0	-0.30433	-0.92631	0.31765	0.317342	0.337561	0.63076	0.200136	-26.2383
PC aa	PC aa C34:2	(Intercept)	91	0	91	0	0.679416	-1.39734	2.75617	1.05959	0.521388	0.831318	0.0802326	97.2725
PC aa	PC aa C34:2	age	91	0	91	0	0.00237592	-0.0350346	0.0397864	0.0190874	0.900938	0.991156	0.00385812	0.237875
PC aa	PC aa C34:2	bmi	91	0	91	0	-0.0348235	-0.0984412	0.0287943	0.0324586	0.283335	0.722297	0.141284	-3.42241
PC aa	PC aa C34:2	Plateplate02	91	0	91	0	0.66974	0.0666873	1.27279	0.307685	0.0295028	0.104456	0.981068	95.3729
PC aa	PC aa C34:2	smokecurrent_smokers	91	0	91	0	-0.0317095	-0.463738	0.400319	0.220427	0.885615	0.952819	0.0209894	-3.1212
PC aa	PC aa C34:2	typeshiftcurrent	91	0	91	0	-0.203556	-0.741188	0.334077	0.274307	0.458044	0.576959	0.238855	-18.4175
PC aa	PC aa C34:2	typeshiftformer	91	0	91	0	0.012005	-0.608604	0.632614	0.316643	0.969757	0.984792	0.00665555	1.20773
PC aa	PC aa C34:3	(Intercept)	91	0	91	0	-1.06592	-3.1501	1.01826	1.06338	0.316155	0.797903	0.09805	-65.5589
PC aa	PC aa C34:3	age	91	0	91	0	0.0184618	-0.0190825	0.0560061	0.0191556	0.335156	0.790857	0.101902	1.86333
PC aa	PC aa C34:3	bmi	91	0	91	0	0.0287403	-0.0351049	0.0925856	0.0325747	0.37762	0.806948	0.0931543	2.91573
PC aa	PC aa C34:3	Plateplate02	91	0	91	0	0.405556	-0.199653	1.01076	0.308786	0.189052	0.401909	0.395872	50.0136
PC aa	PC aa C34:3	smokecurrent_smokers	91	0	91	0	-0.138738	-0.572311	0.294835	0.221215	0.530552	0.817674	0.0874199	-12.9544
PC aa	PC aa C34:3	typeshiftcurrent	91	0	91	0	-0.399223	-0.938778	0.140332	0.275288	0.147003	0.267464	0.572735	-32.9159
PC aa	PC aa C34:3	typeshiftformer	91	0	91	0	-0.413123	-1.03595	0.209705	0.317775	0.193585	0.531556	0.274451	-33.8419
PC aa	PC aa C34:4	(Intercept)	91	0	91	0	-1.86407	-3.93781	0.209667	1.05805	0.078103	0.558346	0.253096	-84.496
PC aa	PC aa C34:4	age	91	0	91	0	0.0162042	-0.021152	0.0535605	0.0190596	0.395222	0.816604	0.0879887	1.63362
PC aa	PC aa C34:4	bmi	91	0	91	0	0.0685434	0.00501799	0.132069	0.0324115	0.0344483	0.322337	0.491689	7.09471
PC aa	PC aa C34:4	Plateplate02	91	0	91	0	0.28271	-0.319467	0.884887	0.307239	0.357487	0.571107	0.243282	32.6721
PC aa	PC aa C34:4	smokecurrent_smokers	91	0	91	0	-0.275192	-0.706593	0.156209	0.220107	0.211202	0.495353	0.305085	-24.0574
PC aa	PC aa C34:4	typeshiftcurrent	91	0	91	0	-0.380371	-0.917223	0.156481	0.273909	0.164931	0.287177	0.54185	-31.6392
PC aa	PC aa C34:4	typeshiftformer	91	0	91	0	-0.285406	-0.905114	0.334302	0.316183	0.366707	0.635761	0.196706	-24.8291
PC aa	PC aa C36:0	(Intercept)	91	0	91	0	1.31089	-0.720851	3.34263	1.03662	0.206023	0.747592	0.126336	270.947
PC aa	PC aa C36:0	age	91	0	91	0	0.00285775	-0.0337419	0.0394574	0.0186736	0.878369	0.991156	0.00385812	0.286183
PC aa	PC aa C36:0	bmi	91	0	91	0	-0.035417	-0.0976559	0.0268218	0.0317551	0.264714	0.722297	0.141284	-3.47972
PC aa	PC aa C36:0	Plateplate02	91	0	91	0	-0.379547	-0.969528	0.210434	0.301016	0.20735	0.411558	0.385568	-31.5829
PC aa	PC aa C36:0	smokecurrent_smokers	91	0	91	0	-0.491629	-0.914293	-0.0689646	0.215649	0.0226217	0.246953	0.607386	-38.8371
PC aa	PC aa C36:0	typeshiftcurrent	91	0	91	0	-0.602435	-1.12841	-0.0764562	0.268362	0.0247769	0.102382	0.989776	-45.2523
PC aa	PC aa C36:0	typeshiftformer	91	0	91	0	-0.384754	-0.991911	0.222403	0.30978	0.214227	0.539688	0.267857	-31.9382
PC aa	PC aa C36:1	(Intercept)	91	0	91	0	-1.82125	-3.81887	0.176371	1.01921	0.0739507	0.558346	0.253096	-83.8177
PC aa	PC aa C36:1	age	91	0	91	0	0.0322681	-0.00371691	0.0682532	0.0183601	0.0788295	0.790857	0.101902	3.27944
PC aa	PC aa C36:1	bmi	91	0	91	0	0.0269585	-0.0342352	0.0881523	0.0312219	0.38789	0.806948	0.0931543	2.73252
PC aa	PC aa C36:1	Plateplate02	91	0	91	0	0.89391	0.313836	1.47398	0.295962	0.00252476	0.0194555	1.71096	144.467
PC aa	PC aa C36:1	smokecurrent_smokers	91	0	91	0	-0.101594	-0.51716	0.313973	0.212028	0.63183	0.856558	0.067243	-9.66034
PC aa	PC aa C36:1	typeshiftcurrent	91	0	91	0	-0.191175	-0.708322	0.325972	0.263855	0.468732	0.584799	0.232994	-17.4012
PC aa	PC aa C36:1	typeshiftformer	91	0	91	0	0.0278368	-0.569125	0.624798	0.304578	0.927179	0.97952	0.00898683	2.82279
PC aa	PC aa C36:2	(Intercept)	91	0	91	0	-0.701545	-2.78506	1.38197	1.06304	0.50929	0.831318	0.0802326	-50.4181
PC aa	PC aa C36:2	age	91	0	91	0	0.0285282	-0.00900415	0.0660605	0.0191495	0.136287	0.790857	0.101902	2.8939
PC aa	PC aa C36:2	bmi	91	0	91	0	-0.0170893	-0.0809142	0.0467357	0.0325643	0.599733	0.883841	0.053626	-1.69441
PC aa	PC aa C36:2	Plateplate02	91	0	91	0	0.630053	0.0250372	1.23507	0.308687	0.0412436	0.134677	0.870707	87.771
PC aa	PC aa C36:2	smokecurrent_smokers	91	0	91	0	0.0353165	-0.398119	0.468752	0.221144	0.873118	0.952819	0.0209894	3.59476
PC aa	PC aa C36:2	typeshiftcurrent	91	0	91	0	-0.166534	-0.705917	0.372849	0.2752	0.545087	0.653409	0.184815	-15.3406
PC aa	PC aa C36:2	typeshiftformer	91	0	91	0	0.0498065	-0.572823	0.672436	0.317674	0.875414	0.97952	0.00898683	5.10676
PC aa	PC aa C36:3	(Intercept)	91	0	91	0	-0.658055	-2.80561	1.4895	1.09571	0.548124	0.845845	0.0727094	-48.2142
PC aa	PC aa C36:3	age	91	0	91	0	0.00335194	-0.035334	0.0420379	0.0197381	0.865151	0.991156	0.00385812	0.335757
PC aa	PC aa C36:3	bmi	91	0	91	0	0.0285963	-0.0371903	0.094383	0.0335652	0.394234	0.806948	0.0931543	2.90091
PC aa	PC aa C36:3	Plateplate02	91	0	91	0	0.3629	-0.260711	0.986512	0.318175	0.25405	0.46223	0.335142	43.7492
PC aa	PC aa C36:3	smokecurrent_smokers	91	0	91	0	-0.106731	-0.553488	0.340026	0.227941	0.639614	0.856558	0.067243	-10.1233
PC aa	PC aa C36:3	typeshiftcurrent	91	0	91	0	-0.284476	-0.840438	0.271485	0.283659	0.315918	0.454783	0.342196	-24.7592
PC aa	PC aa C36:3	typeshiftformer	91	0	91	0	-0.068948	-0.710715	0.572819	0.327438	0.833224	0.977286	0.00997813	-6.66248
PC aa	PC aa C36:4	(Intercept)	91	0	91	0	-0.260374	-2.33357	1.81282	1.05777	0.805564	0.977571	0.00985182	-22.9237
PC aa	PC aa C36:4	age	91	0	91	0	-0.00846627	-0.0458127	0.0288801	0.0190546	0.656815	0.915348	0.0384136	-0.843053
PC aa	PC aa C36:4	bmi	91	0	91	0	0.0522082	-0.0113005	0.115717	0.032403	0.107133	0.483945	0.315204	5.35951
PC aa	PC aa C36:4	Plateplate02	91	0	91	0	-0.169572	-0.771591	0.432447	0.307158	0.580903	0.724745	0.139815	-15.5974
PC aa	PC aa C36:4	smokecurrent_smokers	91	0	91	0	-0.330771	-0.76206	0.100517	0.220049	0.132795	0.424295	0.372332	-28.1631
PC aa	PC aa C36:4	typeshiftcurrent	91	0	91	0	-0.754364	-1.29108	-0.217653	0.273837	0.00587298	0.0452565	1.34432	-52.969
PC aa	PC aa C36:4	typeshiftformer	91	0	91	0	-0.564988	-1.18453	0.0545575	0.3161	0.073878	0.417518	0.379325	-43.1633
PC aa	PC aa C36:5	(Intercept)	91	0	91	0	-0.558877	-2.58285	1.4651	1.03266	0.588368	0.875867	0.0575621	-42.8149
PC aa	PC aa C36:5	age	91	0	91	0	0.0169127	-0.0195471	0.0533725	0.0186023	0.363258	0.793114	0.100664	1.70565
PC aa	PC aa C36:5	bmi	91	0	91	0	0.0212672	-0.0407337	0.0832682	0.0316337	0.501395	0.873769	0.0586034	2.1495
PC aa	PC aa C36:5	Plateplate02	91	0	91	0	-0.0114716	-0.599198	0.576255	0.299866	0.969484	0.976941	0.0101315	-1.1406
PC aa	PC aa C36:5	smokecurrent_smokers	91	0	91	0	-0.365845	-0.786893	0.0552043	0.214825	0.0885699	0.412021	0.385081	-30.6389
PC aa	PC aa C36:5	typeshiftcurrent	91	0	91	0	-0.743861	-1.26783	-0.219892	0.267336	0.00539427	0.0452565	1.34432	-52.4725
PC aa	PC aa C36:5	typeshiftformer	91	0	91	0	-0.298052	-0.902889	0.306785	0.308596	0.334128	0.63076	0.200136	-25.7737
PC aa	PC aa C36:6	(Intercept)	91	0	91	0	-0.687631	-2.70461	1.32935	1.02909	0.50401	0.831318	0.0802326	-49.7235
PC aa	PC aa C36:6	age	91	0	91	0	0.0134122	-0.0229216	0.049746	0.018538	0.469375	0.845195	0.0730431	1.35025
PC aa	PC aa C36:6	bmi	91	0	91	0	0.0324538	-0.029333	0.0942405	0.0315244	0.303254	0.722297	0.141284	3.29861
PC aa	PC aa C36:6	Plateplate02	91	0	91	0	0.139991	-0.445705	0.725687	0.29883	0.639453	0.75669	0.121082	15.0264
PC aa	PC aa C36:6	smokecurrent_smokers	91	0	91	0	-0.3416	-0.761194	0.0779945	0.214083	0.110568	0.417232	0.379623	-28.9367
PC aa	PC aa C36:6	typeshiftcurrent	91	0	91	0	-0.756418	-1.27858	-0.234259	0.266412	0.00452163	0.0452565	1.34432	-53.0655
PC aa	PC aa C36:6	typeshiftformer	91	0	91	0	-0.403527	-1.00627	0.19922	0.30753	0.189467	0.531556	0.274451	-33.204
PC aa	PC aa C38:0	(Intercept)	91	0	91	0	0.955734	-0.994306	2.90577	0.994937	0.336754	0.79814	0.0979207	160.058
PC aa	PC aa C38:0	age	91	0	91	0	0.00554458	-0.0295833	0.0406725	0.0179227	0.757048	0.966741	0.0146898	0.555998
PC aa	PC aa C38:0	bmi	91	0	91	0	-0.0180076	-0.0777437	0.0417286	0.0304782	0.554631	0.873769	0.0586034	-1.78464
PC aa	PC aa C38:0	Plateplate02	91	0	91	0	-0.231405	-0.797662	0.334852	0.288912	0.423159	0.627446	0.202423	-20.6582
PC aa	PC aa C38:0	smokecurrent_smokers	91	0	91	0	-0.559338	-0.965006	-0.15367	0.206977	0.00688385	0.150287	0.823077	-42.8413
PC aa	PC aa C38:0	typeshiftcurrent	91	0	91	0	-0.871222	-1.37605	-0.366394	0.25757	0.000718387	0.0134654	1.87078	-58.156
PC aa	PC aa C38:0	typeshiftformer	91	0	91	0	-0.487287	-1.07003	0.0954558	0.297323	0.101231	0.444888	0.351749	-38.5709
PC aa	PC aa C38:1	(Intercept)	91	0	91	0	-0.472844	-2.57898	1.63329	1.07458	0.659917	0.932001	0.0305837	-37.6773
PC aa	PC aa C38:1	age	91	0	91	0	0.0288069	-0.00913296	0.0667467	0.0193574	0.136709	0.790857	0.101902	2.92258
PC aa	PC aa C38:1	bmi	91	0	91	0	-0.0120505	-0.0765684	0.0524674	0.0329179	0.714307	0.930572	0.0312502	-1.19782
PC aa	PC aa C38:1	Plateplate02	91	0	91	0	0.103516	-0.508069	0.715101	0.312039	0.740086	0.823268	0.084459	10.9063
PC aa	PC aa C38:1	smokecurrent_smokers	91	0	91	0	0.141989	-0.296152	0.58013	0.223546	0.525318	0.817674	0.0874199	15.2564
PC aa	PC aa C38:1	typeshiftcurrent	91	0	91	0	-0.440804	-0.986043	0.104436	0.278188	0.113069	0.221074	0.655461	-35.6481
PC aa	PC aa C38:1	typeshiftformer	91	0	91	0	-0.551238	-1.18063	0.0781516	0.321123	0.0860533	0.417518	0.379325	-42.3764
PC aa	PC aa C38:3	(Intercept)	91	0	91	0	-1.38513	-3.43814	0.667888	1.04748	0.186052	0.747592	0.126336	-74.9708
PC aa	PC aa C38:3	age	91	0	91	0	-0.00107178	-0.0380547	0.0359111	0.0188692	0.954704	0.991156	0.00385812	-0.107121
PC aa	PC aa C38:3	bmi	91	0	91	0	0.0713451	0.00845452	0.134236	0.0320876	0.0261857	0.298903	0.524469	7.39518
PC aa	PC aa C38:3	Plateplate02	91	0	91	0	0.515083	-0.0810757	1.11124	0.304168	0.0903765	0.241619	0.616869	67.3778
PC aa	PC aa C38:3	smokecurrent_smokers	91	0	91	0	-0.186803	-0.613893	0.240287	0.217907	0.391301	0.711491	0.14783	-17.0393
PC aa	PC aa C38:3	typeshiftcurrent	91	0	91	0	-0.374362	-0.905849	0.157125	0.271172	0.167422	0.287177	0.54185	-31.2272
PC aa	PC aa C38:3	typeshiftformer	91	0	91	0	-0.259157	-0.872672	0.354358	0.313024	0.407719	0.677067	0.169369	-22.8298
PC aa	PC aa C38:4	(Intercept)	91	0	91	0	-1.09897	-3.12029	0.92235	1.03131	0.286599	0.797903	0.09805	-66.6786
PC aa	PC aa C38:4	age	91	0	91	0	0.00427485	-0.0321371	0.0406868	0.0185779	0.818011	0.991156	0.00385812	0.4284
PC aa	PC aa C38:4	bmi	91	0	91	0	0.0647095	0.00278981	0.126629	0.0315923	0.0405335	0.34711	0.459533	6.68491
PC aa	PC aa C38:4	Plateplate02	91	0	91	0	0.186289	-0.400667	0.773244	0.299473	0.533905	0.685702	0.163865	20.477
PC aa	PC aa C38:4	smokecurrent_smokers	91	0	91	0	-0.370664	-0.791161	0.0498327	0.214543	0.0840438	0.412021	0.385081	-30.9724
PC aa	PC aa C38:4	typeshiftcurrent	91	0	91	0	-0.650735	-1.17402	-0.127453	0.266985	0.0147956	0.0692223	1.15975	-47.8338
PC aa	PC aa C38:4	typeshiftformer	91	0	91	0	-0.585401	-1.18944	0.0186426	0.308191	0.0575022	0.396463	0.401798	-44.3118
PC aa	PC aa C38:5	(Intercept)	91	0	91	0	-0.0840092	-2.07058	1.90256	1.01357	0.933944	0.977571	0.00985182	-8.05772
PC aa	PC aa C38:5	age	91	0	91	0	0.00278317	-0.0330027	0.0385691	0.0182584	0.878846	0.991156	0.00385812	0.278704
PC aa	PC aa C38:5	bmi	91	0	91	0	0.024406	-0.0364491	0.085261	0.0310491	0.431841	0.823326	0.0844282	2.47062
PC aa	PC aa C38:5	Plateplate02	91	0	91	0	0.191654	-0.385209	0.768518	0.294324	0.514937	0.667889	0.175296	21.1252
PC aa	PC aa C38:5	smokecurrent_smokers	91	0	91	0	-0.517247	-0.930514	-0.103981	0.210854	0.0141629	0.206149	0.685818	-40.3841
PC aa	PC aa C38:5	typeshiftcurrent	91	0	91	0	-0.681011	-1.1953	-0.166726	0.262395	0.00944905	0.0562648	1.24976	-49.3895
PC aa	PC aa C38:5	typeshiftformer	91	0	91	0	-0.543847	-1.13751	0.0498104	0.302892	0.0725717	0.417518	0.379325	-41.9489
PC aa	PC aa C38:6	(Intercept)	91	0	91	0	1.23111	-0.722802	3.18503	0.996914	0.216859	0.747592	0.126336	242.504
PC aa	PC aa C38:6	age	91	0	91	0	-0.0190627	-0.0542604	0.016135	0.0179584	0.288465	0.790857	0.101902	-1.88821
PC aa	PC aa C38:6	bmi	91	0	91	0	0.0148109	-0.0450439	0.0746657	0.0305387	0.627686	0.913631	0.0392291	1.49211
PC aa	PC aa C38:6	Plateplate02	91	0	91	0	-0.304801	-0.872183	0.262582	0.289486	0.292386	0.503981	0.297586	-26.273
PC aa	PC aa C38:6	smokecurrent_smokers	91	0	91	0	-0.318862	-0.725336	0.0876128	0.207389	0.124169	0.417232	0.379623	-27.3024
PC aa	PC aa C38:6	typeshiftcurrent	91	0	91	0	-1.15109	-1.65692	-0.645255	0.258082	8.19009e-06	0.0010729	2.96944	-68.3707
PC aa	PC aa C38:6	typeshiftformer	91	0	91	0	-0.749488	-1.33339	-0.165588	0.297914	0.0118767	0.222263	0.653133	-52.7392
PC aa	PC aa C40:2	(Intercept)	91	0	91	0	0.206752	-1.83633	2.24983	1.04241	0.842778	0.977571	0.00985182	22.9678
PC aa	PC aa C40:2	age	91	0	91	0	0.00890934	-0.0278946	0.0457132	0.0187778	0.635172	0.914112	0.0390007	0.894915
PC aa	PC aa C40:2	bmi	91	0	91	0	-0.0176721	-0.0802583	0.0449141	0.0319323	0.579974	0.873769	0.0586034	-1.75168
PC aa	PC aa C40:2	Plateplate02	91	0	91	0	0.669705	0.0764311	1.26298	0.302696	0.0269346	0.100812	0.996487	95.3661
PC aa	PC aa C40:2	smokecurrent_smokers	91	0	91	0	-0.176217	-0.60124	0.248806	0.216852	0.416441	0.717104	0.144418	-16.1564
PC aa	PC aa C40:2	typeshiftcurrent	91	0	91	0	-0.342342	-0.871256	0.186573	0.269859	0.204586	0.326839	0.485666	-28.9894
PC aa	PC aa C40:2	typeshiftformer	91	0	91	0	-0.107783	-0.718329	0.502762	0.311509	0.729339	0.909938	0.0409883	-10.2178
PC aa	PC aa C40:3	(Intercept)	91	0	91	0	-0.772899	-2.73241	1.18662	0.99977	0.439477	0.810867	0.0910506	-53.8327
PC aa	PC aa C40:3	age	91	0	91	0	0.0181714	-0.0171271	0.05347	0.0180098	0.312987	0.790857	0.101902	1.83375
PC aa	PC aa C40:3	bmi	91	0	91	0	0.00967989	-0.0503464	0.0697062	0.0306262	0.751953	0.939144	0.0272677	0.972689
PC aa	PC aa C40:3	Plateplate02	91	0	91	0	0.865814	0.296806	1.43482	0.290316	0.00286071	0.0197239	1.70501	137.694
PC aa	PC aa C40:3	smokecurrent_smokers	91	0	91	0	-0.401261	-0.8089	0.0063779	0.207983	0.0536938	0.370205	0.431558	-33.0525
PC aa	PC aa C40:3	typeshiftcurrent	91	0	91	0	-0.247781	-0.755062	0.2595	0.258822	0.338394	0.466628	0.331029	-21.9469
PC aa	PC aa C40:3	typeshiftformer	91	0	91	0	-0.037415	-0.622989	0.548158	0.298767	0.90034	0.97952	0.00898683	-3.67237
PC aa	PC aa C40:4	(Intercept)	91	0	91	0	-1.334	-3.41023	0.742227	1.05932	0.207922	0.747592	0.126336	-73.658
PC aa	PC aa C40:4	age	91	0	91	0	0.00395894	-0.0334422	0.04136	0.0190825	0.835648	0.991156	0.00385812	0.396678
PC aa	PC aa C40:4	bmi	91	0	91	0	0.0635618	-3.99466e-05	0.127164	0.0324505	0.0501441	0.34711	0.459533	6.56253
PC aa	PC aa C40:4	Plateplate02	91	0	91	0	0.401297	-0.201604	1.0042	0.307608	0.192039	0.401909	0.395872	49.376
PC aa	PC aa C40:4	smokecurrent_smokers	91	0	91	0	-0.131737	-0.563656	0.300183	0.220371	0.549976	0.836147	0.0777173	-12.3428
PC aa	PC aa C40:4	typeshiftcurrent	91	0	91	0	-0.353852	-0.891349	0.183645	0.274238	0.196943	0.318512	0.496874	-29.8021
PC aa	PC aa C40:4	typeshiftformer	91	0	91	0	-0.508253	-1.12871	0.1122	0.316563	0.108377	0.444888	0.351749	-39.8454
PC aa	PC aa C40:5	(Intercept)	91	0	91	0	-0.720749	-2.78701	1.34551	1.05423	0.494183	0.831318	0.0802326	-51.3612
PC aa	PC aa C40:5	age	91	0	91	0	0.00437128	-0.0328502	0.0415928	0.0189909	0.817954	0.991156	0.00385812	0.438085
PC aa	PC aa C40:5	bmi	91	0	91	0	0.0399763	-0.0233201	0.103273	0.0322947	0.215768	0.672989	0.171992	4.07861
PC aa	PC aa C40:5	Plateplate02	91	0	91	0	0.324935	-0.275071	0.924941	0.306131	0.288497	0.503981	0.297586	38.394
PC aa	PC aa C40:5	smokecurrent_smokers	91	0	91	0	-0.294728	-0.724574	0.135118	0.219313	0.178991	0.478528	0.320093	-25.5266
PC aa	PC aa C40:5	typeshiftcurrent	91	0	91	0	-0.359762	-0.894679	0.175154	0.272921	0.18744	0.310819	0.507493	-30.2158
PC aa	PC aa C40:5	typeshiftformer	91	0	91	0	-0.616904	-1.23438	0.000570155	0.315043	0.0502119	0.394169	0.404318	-46.0387
PC aa	PC aa C40:6	(Intercept)	91	0	91	0	0.524937	-1.47839	2.52826	1.02212	0.607549	0.894257	0.0485377	69.0353
PC aa	PC aa C40:6	age	91	0	91	0	-0.010852	-0.0469398	0.0252357	0.0184125	0.555602	0.888249	0.0514651	-1.07934
PC aa	PC aa C40:6	bmi	91	0	91	0	0.0295527	-0.0318156	0.0909211	0.031311	0.345248	0.793466	0.100472	2.99937
PC aa	PC aa C40:6	Plateplate02	91	0	91	0	-0.175958	-0.757688	0.405771	0.296806	0.553289	0.696931	0.15681	-16.1347
PC aa	PC aa C40:6	smokecurrent_smokers	91	0	91	0	-0.332457	-0.74921	0.0842955	0.212633	0.117929	0.417232	0.379623	-28.2841
PC aa	PC aa C40:6	typeshiftcurrent	91	0	91	0	-0.984716	-1.50334	-0.466093	0.264608	0.000198113	0.00648818	2.18788	-62.6455
PC aa	PC aa C40:6	typeshiftformer	91	0	91	0	-0.849757	-1.44842	-0.251092	0.305447	0.00540231	0.222263	0.653133	-57.2481
PC aa	PC aa C42:0	(Intercept)	91	0	91	0	1.89877	-0.0870646	3.88461	1.0132	0.0609258	0.558346	0.253096	567.768
PC aa	PC aa C42:0	age	91	0	91	0	0.00195785	-0.0338149	0.0377306	0.0182517	0.914575	0.991156	0.00385812	0.195977
PC aa	PC aa C42:0	bmi	91	0	91	0	-0.0570686	-0.117901	0.00376403	0.0310376	0.0659607	0.392766	0.405866	-5.54707
PC aa	PC aa C42:0	Plateplate02	91	0	91	0	-0.202955	-0.779607	0.373696	0.294215	0.490307	0.667317	0.175668	-18.3685
PC aa	PC aa C42:0	smokecurrent_smokers	91	0	91	0	-0.360254	-0.773369	0.0528604	0.210777	0.0874185	0.412021	0.385081	-30.2501
PC aa	PC aa C42:0	typeshiftcurrent	91	0	91	0	-0.781439	-1.29553	-0.267343	0.262298	0.00289005	0.0344178	1.46322	-54.2253
PC aa	PC aa C42:0	typeshiftformer	91	0	91	0	-0.666784	-1.26022	-0.0733451	0.302781	0.027651	0.344909	0.462295	-48.6643
PC aa	PC aa C42:1	(Intercept)	91	0	91	0	0.825526	-1.24091	2.89196	1.05432	0.433633	0.810867	0.0910506	128.308
PC aa	PC aa C42:1	age	91	0	91	0	-0.000372445	-0.0375971	0.0368523	0.0189925	0.984354	0.991156	0.00385812	-0.0372376
PC aa	PC aa C42:1	bmi	91	0	91	0	-0.0153098	-0.0786116	0.047992	0.0322974	0.635481	0.914814	0.0386672	-1.51932
PC aa	PC aa C42:1	Plateplate02	91	0	91	0	0.164439	-0.435618	0.764496	0.306157	0.591193	0.730626	0.136305	17.8732
PC aa	PC aa C42:1	smokecurrent_smokers	91	0	91	0	-0.312326	-0.742208	0.117557	0.219332	0.15445	0.444093	0.352526	-26.8257
PC aa	PC aa C42:1	typeshiftcurrent	91	0	91	0	-0.605205	-1.14017	-0.0702431	0.272945	0.0266014	0.102382	0.989776	-45.4038
PC aa	PC aa C42:1	typeshiftformer	91	0	91	0	-0.471394	-1.08892	0.146132	0.31507	0.134613	0.494228	0.306073	-37.5868
PC aa	PC aa C42:2	(Intercept)	91	0	91	0	0.256019	-1.72189	2.23393	1.00916	0.79973	0.977571	0.00985182	29.1778
PC aa	PC aa C42:2	age	91	0	91	0	0.0339799	-0.00165014	0.0696099	0.0181789	0.0615961	0.790857	0.101902	3.45638
PC aa	PC aa C42:2	bmi	91	0	91	0	-0.045657	-0.106247	0.0149329	0.0309138	0.139699	0.538251	0.269015	-4.46304
PC aa	PC aa C42:2	Plateplate02	91	0	91	0	-0.11489	-0.689241	0.45946	0.293041	0.695012	0.798655	0.097641	-10.8536
PC aa	PC aa C42:2	smokecurrent_smokers	91	0	91	0	-0.265711	-0.677178	0.145755	0.209936	0.205628	0.495353	0.305085	-23.3339
PC aa	PC aa C42:2	typeshiftcurrent	91	0	91	0	-0.645562	-1.15761	-0.133518	0.261252	0.0134723	0.067136	1.17304	-47.5632
PC aa	PC aa C42:2	typeshiftformer	91	0	91	0	-0.128805	-0.719877	0.462267	0.301573	0.669299	0.868101	0.06143	-12.0855
PC aa	PC aa C42:4	(Intercept)	91	0	91	0	0.695153	-1.43585	2.82615	1.08727	0.522589	0.831318	0.0802326	100.402
PC aa	PC aa C42:4	age	91	0	91	0	-0.0128666	-0.0512543	0.0255211	0.0195859	0.511226	0.888249	0.0514651	-1.27842
PC aa	PC aa C42:4	bmi	91	0	91	0	-0.00823059	-0.0735102	0.057049	0.0333065	0.804818	0.950166	0.0222005	-0.819681
PC aa	PC aa C42:4	Plateplate02	91	0	91	0	0.541393	-0.0774119	1.1602	0.315723	0.0863866	0.235763	0.627524	71.8399
PC aa	PC aa C42:4	smokecurrent_smokers	91	0	91	0	-0.189591	-0.632905	0.253723	0.226185	0.401911	0.711491	0.14783	-17.2702
PC aa	PC aa C42:4	typeshiftcurrent	91	0	91	0	-0.184356	-0.736032	0.36732	0.281473	0.512488	0.633357	0.198351	-16.836
PC aa	PC aa C42:4	typeshiftformer	91	0	91	0	0.00549356	-0.631327	0.642314	0.324914	0.98651	0.98651	0.00589841	0.550868
PC aa	PC aa C42:5	(Intercept)	91	0	91	0	0.845951	-1.20218	2.89408	1.04498	0.418208	0.810867	0.0910506	133.019
PC aa	PC aa C42:5	age	91	0	91	0	-0.00813069	-0.0450256	0.0287643	0.0188243	0.665796	0.918097	0.0371113	-0.809772
PC aa	PC aa C42:5	bmi	91	0	91	0	0.00575403	-0.056987	0.068495	0.0320113	0.857349	0.976632	0.0102689	0.577061
PC aa	PC aa C42:5	Plateplate02	91	0	91	0	-0.140852	-0.735594	0.453889	0.303445	0.64252	0.75669	0.121082	-13.1383
PC aa	PC aa C42:5	smokecurrent_smokers	91	0	91	0	-0.3733	-0.799375	0.052774	0.217389	0.0859425	0.412021	0.385081	-31.1542
PC aa	PC aa C42:5	typeshiftcurrent	91	0	91	0	-0.753498	-1.28372	-0.223276	0.270527	0.00534782	0.0452565	1.34432	-52.9283
PC aa	PC aa C42:5	typeshiftformer	91	0	91	0	-0.732942	-1.345	-0.120886	0.312279	0.0189215	0.30984	0.508863	-51.9507
PC aa	PC aa C42:6	(Intercept)	91	4	87	0	0.183694	-1.81409	2.18148	1.0193	0.856983	0.977571	0.00985182	20.1648
PC aa	PC aa C42:6	age	91	4	87	0	0.00981943	-0.0261849	0.0458238	0.0183699	0.592969	0.903243	0.0441952	0.98678
PC aa	PC aa C42:6	bmi	91	4	87	0	0.000277266	-0.0609731	0.0615276	0.0312508	0.992921	0.992921	0.00308529	0.0277304
PC aa	PC aa C42:6	Plateplate02	91	4	87	0	0.178772	-0.400227	0.757772	0.295413	0.545073	0.693248	0.159111	19.5748
PC aa	PC aa C42:6	smokecurrent_smokers	91	4	87	0	-0.505254	-0.922583	-0.0879253	0.212927	0.017649	0.231202	0.636008	-39.6648
PC aa	PC aa C42:6	typeshiftcurrent	91	4	87	0	-0.663718	-1.18043	-0.147006	0.263634	0.0118165	0.0650589	1.18669	-48.5067
PC aa	PC aa C42:6	typeshiftformer	91	4	87	0	-0.436814	-1.03459	0.160966	0.304995	0.152087	0.498084	0.302697	-35.3909
PC ae	PC ae C30:0	(Intercept)	91	0	91	0	-1.05261	-3.12339	1.01816	1.05654	0.31911	0.797903	0.09805	-65.0976
PC ae	PC ae C30:0	age	91	0	91	0	0.0201728	-0.01713	0.0574756	0.0190324	0.289181	0.790857	0.101902	2.03777
PC ae	PC ae C30:0	bmi	91	0	91	0	0.013097	-0.0503375	0.0765316	0.0323652	0.685724	0.919152	0.0366125	1.31832
PC ae	PC ae C30:0	Plateplate02	91	0	91	0	0.673886	0.072571	1.2752	0.306799	0.0280557	0.102092	0.99101	96.1847
PC ae	PC ae C30:0	smokecurrent_smokers	91	0	91	0	-0.173155	-0.603939	0.257629	0.219792	0.430805	0.723532	0.140542	-15.8993
PC ae	PC ae C30:0	typeshiftcurrent	91	0	91	0	-0.153047	-0.689131	0.383037	0.273517	0.575786	0.673464	0.171686	-14.191
PC ae	PC ae C30:0	typeshiftformer	91	0	91	0	0.0986036	-0.520218	0.717425	0.315731	0.754811	0.932832	0.0301966	10.3629
PC ae	PC ae C30:1	(Intercept)	91	1	90	0	-1.0902	-2.98432	0.803932	0.966409	0.259283	0.797903	0.09805	-66.3849
PC ae	PC ae C30:1	age	91	1	90	0	0.019124	-0.0150151	0.0532631	0.0174182	0.272235	0.790857	0.101902	1.9308
PC ae	PC ae C30:1	bmi	91	1	90	0	-0.0104333	-0.0684674	0.0476007	0.0296098	0.724567	0.930572	0.0312502	-1.03791
PC ae	PC ae C30:1	Plateplate02	91	1	90	0	1.54667	0.995986	2.09735	0.280966	3.69543e-08	1.61367e-06	5.79218	369.581
PC ae	PC ae C30:1	smokecurrent_smokers	91	1	90	0	-0.143739	-0.537771	0.250292	0.20104	0.474623	0.777195	0.10947	-13.3887
PC ae	PC ae C30:1	typeshiftcurrent	91	1	90	0	0.482879	-0.00816003	0.973918	0.250535	0.0539306	0.143698	0.84255	62.0734
PC ae	PC ae C30:1	typeshiftformer	91	1	90	0	0.740933	0.174119	1.30775	0.289196	0.0104059	0.222263	0.653133	109.789
PC ae	PC ae C30:2	(Intercept)	91	0	91	0	-1.51079	-3.18182	0.160239	0.852581	0.0763915	0.558346	0.253096	-77.9264
PC ae	PC ae C30:2	age	91	0	91	0	0.0177149	-0.0123869	0.0478167	0.0153584	0.248731	0.790857	0.101902	1.78727
PC ae	PC ae C30:2	bmi	91	0	91	0	0.0300576	-0.0211315	0.0812467	0.0261174	0.249788	0.722297	0.141284	3.05139
PC ae	PC ae C30:2	Plateplate02	91	0	91	0	1.57445	1.08921	2.05968	0.247574	2.02438e-10	2.50686e-08	7.60087	382.806
PC ae	PC ae C30:2	smokecurrent_smokers	91	0	91	0	-0.0887228	-0.436348	0.258902	0.177363	0.616911	0.856558	0.067243	-8.49008
PC ae	PC ae C30:2	typeshiftcurrent	91	0	91	0	-0.271211	-0.703808	0.161387	0.220717	0.219158	0.345901	0.461049	-23.7544
PC ae	PC ae C30:2	typeshiftformer	91	0	91	0	0.2735	-0.225864	0.772864	0.254782	0.283062	0.628008	0.202035	31.4557
PC ae	PC ae C32:1	(Intercept)	91	0	91	0	0.0390849	-1.99407	2.07224	1.03735	0.969945	0.984982	0.00657151	3.98588
PC ae	PC ae C32:1	age	91	0	91	0	0.0321298	-0.0044954	0.068755	0.0186867	0.0855421	0.790857	0.101902	3.26516
PC ae	PC ae C32:1	bmi	91	0	91	0	-0.0361618	-0.0984442	0.0261205	0.0317773	0.25513	0.722297	0.141284	-3.55158
PC ae	PC ae C32:1	Plateplate02	91	0	91	0	0.125716	-0.464678	0.716109	0.301227	0.676425	0.784175	0.105587	13.396
PC ae	PC ae C32:1	smokecurrent_smokers	91	0	91	0	-0.255453	-0.678412	0.167507	0.2158	0.236512	0.529357	0.276251	-22.5434
PC ae	PC ae C32:1	typeshiftcurrent	91	0	91	0	-0.501702	-1.02805	0.0246451	0.268549	0.0617352	0.155525	0.808199	-39.4501
PC ae	PC ae C32:1	typeshiftformer	91	0	91	0	-0.321001	-0.928583	0.28658	0.309996	0.300435	0.628008	0.202035	-27.4578
PC ae	PC ae C32:2	(Intercept)	91	0	91	0	-0.120199	-2.1722	1.9318	1.04696	0.908597	0.977571	0.00985182	-11.3256
PC ae	PC ae C32:2	age	91	0	91	0	0.0172274	-0.0197373	0.054192	0.0188599	0.36101	0.793114	0.100664	1.73766
PC ae	PC ae C32:2	bmi	91	0	91	0	-0.0137419	-0.0766014	0.0491177	0.0320718	0.668307	0.919152	0.0366125	-1.36479
PC ae	PC ae C32:2	Plateplate02	91	0	91	0	0.495218	-0.100646	1.09108	0.304018	0.103332	0.27073	0.567464	64.0857
PC ae	PC ae C32:2	smokecurrent_smokers	91	0	91	0	-0.265856	-0.692736	0.161023	0.2178	0.222219	0.510715	0.291821	-23.3451
PC ae	PC ae C32:2	typeshiftcurrent	91	0	91	0	-0.375131	-0.906355	0.156094	0.271038	0.166342	0.287177	0.54185	-31.2801
PC ae	PC ae C32:2	typeshiftformer	91	0	91	0	-0.0914167	-0.704629	0.521795	0.312869	0.770143	0.942885	0.0255413	-8.73627
PC ae	PC ae C34:0	(Intercept)	91	0	91	0	-0.738792	-2.8337	1.35612	1.06885	0.489439	0.831318	0.0802326	-52.2309
PC ae	PC ae C34:0	age	91	0	91	0	0.021136	-0.0166016	0.0588736	0.0192542	0.272321	0.790857	0.101902	2.1361
PC ae	PC ae C34:0	bmi	91	0	91	0	-0.000546422	-0.0647204	0.0636276	0.0327424	0.986685	0.992921	0.00308529	-0.0546273
PC ae	PC ae C34:0	Plateplate02	91	0	91	0	0.478929	-0.129396	1.08725	0.310376	0.122816	0.315467	0.501046	61.4345
PC ae	PC ae C34:0	smokecurrent_smokers	91	0	91	0	-0.235035	-0.670841	0.200771	0.222354	0.290498	0.604051	0.218926	-20.9457
PC ae	PC ae C34:0	typeshiftcurrent	91	0	91	0	-0.165958	-0.708291	0.376375	0.276706	0.548664	0.653409	0.184815	-15.2918
PC ae	PC ae C34:0	typeshiftformer	91	0	91	0	0.192196	-0.433839	0.818232	0.319412	0.54736	0.795282	0.0994789	21.1909
PC ae	PC ae C34:1	(Intercept)	91	0	91	0	-0.327794	-2.36354	1.70795	1.03866	0.752312	0.977571	0.00985182	-27.9489
PC ae	PC ae C34:1	age	91	0	91	0	0.0229777	-0.0136941	0.0596495	0.0187104	0.219421	0.790857	0.101902	2.32437
PC ae	PC ae C34:1	bmi	91	0	91	0	-0.00820659	-0.0705681	0.0541549	0.0318177	0.796464	0.950166	0.0222005	-0.817301
PC ae	PC ae C34:1	Plateplate02	91	0	91	0	0.329744	-0.2614	0.920888	0.30161	0.274271	0.492184	0.307872	39.0612
PC ae	PC ae C34:1	smokecurrent_smokers	91	0	91	0	-0.363354	-0.786851	0.0601432	0.216074	0.0926428	0.412021	0.385081	-30.466
PC ae	PC ae C34:1	typeshiftcurrent	91	0	91	0	-0.450267	-0.977282	0.0767492	0.268891	0.0940255	0.205289	0.687634	-36.2542
PC ae	PC ae C34:1	typeshiftformer	91	0	91	0	-0.220809	-0.829163	0.387545	0.31039	0.476842	0.724131	0.140183	-19.813
PC ae	PC ae C34:2	(Intercept)	91	0	91	0	-0.414349	-2.37753	1.54883	1.00164	0.679116	0.946427	0.0239129	-33.923
PC ae	PC ae C34:2	age	91	0	91	0	0.0275301	-0.00783448	0.0628948	0.0180435	0.127069	0.790857	0.101902	2.79126
PC ae	PC ae C34:2	bmi	91	0	91	0	-0.0228028	-0.0829414	0.0373359	0.0306836	0.457386	0.843909	0.0737046	-2.25447
PC ae	PC ae C34:2	Plateplate02	91	0	91	0	0.73259	0.162517	1.30266	0.290859	0.0117785	0.0551065	1.2588	108.046
PC ae	PC ae C34:2	smokecurrent_smokers	91	0	91	0	-0.138946	-0.547348	0.269455	0.208372	0.504888	0.806589	0.0933476	-12.9725
PC ae	PC ae C34:2	typeshiftcurrent	91	0	91	0	-0.361414	-0.869645	0.146816	0.259306	0.163386	0.287177	0.54185	-30.331
PC ae	PC ae C34:2	typeshiftformer	91	0	91	0	0.0591402	-0.527529	0.64581	0.299327	0.843376	0.977286	0.00997813	6.0924
PC ae	PC ae C34:3	(Intercept)	91	0	91	0	-0.458389	-2.51129	1.59451	1.04742	0.661649	0.932001	0.0305837	-36.7699
PC ae	PC ae C34:3	age	91	0	91	0	0.024637	-0.0123439	0.0616179	0.0188682	0.191639	0.790857	0.101902	2.4943
PC ae	PC ae C34:3	bmi	91	0	91	0	-0.00480575	-0.0676929	0.0580814	0.0320859	0.88094	0.976747	0.0102178	-0.479422
PC ae	PC ae C34:3	Plateplate02	91	0	91	0	0.232413	-0.363714	0.82854	0.304152	0.444788	0.633339	0.198364	26.164
PC ae	PC ae C34:3	smokecurrent_smokers	91	0	91	0	-0.249283	-0.67635	0.177784	0.217895	0.252604	0.542477	0.265619	-22.064
PC ae	PC ae C34:3	typeshiftcurrent	91	0	91	0	-0.463588	-0.995046	0.0678706	0.271157	0.087328	0.197241	0.705003	-37.0977
PC ae	PC ae C34:3	typeshiftformer	91	0	91	0	-0.331084	-0.944565	0.282398	0.313007	0.290168	0.628008	0.202035	-28.1855
PC ae	PC ae C36:0	(Intercept)	91	1	90	0	-0.656077	-2.68739	1.37524	1.0364	0.526713	0.831318	0.0802326	-48.1117
PC ae	PC ae C36:0	age	91	1	90	0	0.0313732	-0.00519272	0.067939	0.0186564	0.0926408	0.790857	0.101902	3.18705
PC ae	PC ae C36:0	bmi	91	1	90	0	-0.0193616	-0.0815282	0.042805	0.0317182	0.541581	0.873769	0.0586034	-1.91754
PC ae	PC ae C36:0	Plateplate02	91	1	90	0	0.647976	0.0583393	1.23761	0.300841	0.0312492	0.107728	0.967673	91.1668
PC ae	PC ae C36:0	smokecurrent_smokers	91	1	90	0	-0.277653	-0.699799	0.144493	0.215384	0.197361	0.495353	0.305085	-24.2441
PC ae	PC ae C36:0	typeshiftcurrent	91	1	90	0	-0.213617	-0.739437	0.312203	0.26828	0.42589	0.546976	0.262032	-19.2342
PC ae	PC ae C36:0	typeshiftformer	91	1	90	0	0.139398	-0.467417	0.746213	0.309605	0.652534	0.854819	0.0681258	14.9582
PC ae	PC ae C36:1	(Intercept)	91	0	91	0	-1.14233	-3.16396	0.879311	1.03147	0.268088	0.797903	0.09805	-68.0924
PC ae	PC ae C36:1	age	91	0	91	0	0.0285524	-0.00786523	0.0649701	0.0185808	0.124375	0.790857	0.101902	2.8964
PC ae	PC ae C36:1	bmi	91	0	91	0	0.0186281	-0.0433013	0.0805575	0.0315972	0.555493	0.873769	0.0586034	1.88027
PC ae	PC ae C36:1	Plateplate02	91	0	91	0	0.374038	-0.213009	0.961086	0.29952	0.21174	0.414	0.383	45.3593
PC ae	PC ae C36:1	smokecurrent_smokers	91	0	91	0	-0.138452	-0.559014	0.282111	0.214577	0.518776	0.817674	0.0874199	-12.9295
PC ae	PC ae C36:1	typeshiftcurrent	91	0	91	0	-0.591029	-1.11439	-0.0676656	0.267027	0.0268723	0.102382	0.989776	-44.6243
PC ae	PC ae C36:1	typeshiftformer	91	0	91	0	-0.254876	-0.859014	0.349262	0.308239	0.408307	0.677067	0.169369	-22.4987
PC ae	PC ae C36:2	(Intercept)	91	0	91	0	-0.825093	-2.86905	1.21886	1.04285	0.428834	0.810867	0.0910506	-56.1806
PC ae	PC ae C36:2	age	91	0	91	0	0.0382999	0.00148015	0.0751196	0.0187859	0.0414745	0.790857	0.101902	3.90427
PC ae	PC ae C36:2	bmi	91	0	91	0	-0.0137658	-0.0763788	0.0488473	0.031946	0.666536	0.919152	0.0366125	-1.36715
PC ae	PC ae C36:2	Plateplate02	91	0	91	0	0.310878	-0.282651	0.904406	0.302826	0.304614	0.51824	0.285469	36.4622
PC ae	PC ae C36:2	smokecurrent_smokers	91	0	91	0	-0.113866	-0.539071	0.31134	0.216946	0.599681	0.845614	0.0728278	-10.7622
PC ae	PC ae C36:2	typeshiftcurrent	91	0	91	0	-0.44548	-0.974622	0.0836612	0.269975	0.0989268	0.205705	0.686755	-35.9483
PC ae	PC ae C36:2	typeshiftformer	91	0	91	0	-0.241373	-0.852181	0.369435	0.311642	0.438624	0.700728	0.154451	-21.4452
PC ae	PC ae C36:3	(Intercept)	91	0	91	0	-0.690468	-2.71584	1.33491	1.03337	0.504026	0.831318	0.0802326	-49.8658
PC ae	PC ae C36:3	age	91	0	91	0	0.0238482	-0.0126368	0.0603331	0.0186151	0.200152	0.790857	0.101902	2.41348
PC ae	PC ae C36:3	bmi	91	0	91	0	0.00167005	-0.0603738	0.0637139	0.0316556	0.957926	0.988632	0.00496538	0.167144
PC ae	PC ae C36:3	Plateplate02	91	0	91	0	0.399561	-0.188571	0.987694	0.300073	0.183009	0.39957	0.398407	49.1171
PC ae	PC ae C36:3	smokecurrent_smokers	91	0	91	0	-0.37112	-0.79246	0.0502198	0.214973	0.0842837	0.412021	0.385081	-31.0039
PC ae	PC ae C36:3	typeshiftcurrent	91	0	91	0	-0.346334	-0.870665	0.177998	0.267521	0.195457	0.318512	0.496874	-29.2723
PC ae	PC ae C36:3	typeshiftformer	91	0	91	0	-0.058812	-0.664067	0.546443	0.308809	0.848958	0.977286	0.00997813	-5.7116
PC ae	PC ae C36:4	(Intercept)	91	0	91	0	-0.499755	-2.51289	1.51338	1.02713	0.626574	0.912013	0.0399988	-39.3321
PC ae	PC ae C36:4	age	91	0	91	0	0.00676234	-0.0295022	0.0430269	0.0185027	0.714754	0.937248	0.0281456	0.678525
PC ae	PC ae C36:4	bmi	91	0	91	0	0.0328716	-0.0287975	0.0945407	0.0314644	0.29615	0.722297	0.141284	3.34178
PC ae	PC ae C36:4	Plateplate02	91	0	91	0	0.206357	-0.378223	0.790937	0.298261	0.48902	0.667317	0.175668	22.9192
PC ae	PC ae C36:4	smokecurrent_smokers	91	0	91	0	-0.569734	-0.988529	-0.15094	0.213675	0.00766767	0.150287	0.823077	-43.4324
PC ae	PC ae C36:4	typeshiftcurrent	91	0	91	0	-0.552596	-1.07376	-0.0314326	0.265905	0.0376933	0.114899	0.939683	-42.4546
PC ae	PC ae C36:4	typeshiftformer	91	0	91	0	-0.389678	-0.991277	0.21192	0.306944	0.204248	0.535129	0.271542	-32.2725
PC ae	PC ae C36:5	(Intercept)	91	0	91	0	-0.757913	-2.73812	1.2223	1.01033	0.453157	0.824493	0.083813	-53.1356
PC ae	PC ae C36:5	age	91	0	91	0	0.0195626	-0.0161089	0.055234	0.0182	0.282436	0.790857	0.101902	1.97552
PC ae	PC ae C36:5	bmi	91	0	91	0	0.0313152	-0.0293452	0.0919756	0.0309497	0.31163	0.728992	0.137277	3.18107
PC ae	PC ae C36:5	Plateplate02	91	0	91	0	-0.0151757	-0.590194	0.559843	0.293382	0.958746	0.973611	0.0116147	-1.50611
PC ae	PC ae C36:5	smokecurrent_smokers	91	0	91	0	-0.55714	-0.969085	-0.145195	0.21018	0.00803063	0.150287	0.823077	-42.7155
PC ae	PC ae C36:5	typeshiftcurrent	91	0	91	0	-0.70305	-1.21569	-0.19041	0.261556	0.00718912	0.0495671	1.30481	-50.4927
PC ae	PC ae C36:5	typeshiftformer	91	0	91	0	-0.631394	-1.22315	-0.0396354	0.301923	0.0365065	0.367874	0.434301	-46.815
PC ae	PC ae C38:0	(Intercept)	91	0	91	0	0.253517	-1.77709	2.28412	1.03604	0.806691	0.977571	0.00985182	28.8549
PC ae	PC ae C38:0	age	91	0	91	0	-0.00247891	-0.0390582	0.0341003	0.0186632	0.894333	0.991156	0.00385812	-0.247584
PC ae	PC ae C38:0	bmi	91	0	91	0	0.0238943	-0.0383098	0.0860985	0.0317374	0.451524	0.843909	0.0737046	2.41821
PC ae	PC ae C38:0	Plateplate02	91	0	91	0	-0.271556	-0.861209	0.318096	0.300849	0.36672	0.571909	0.242673	-23.7808
PC ae	PC ae C38:0	smokecurrent_smokers	91	0	91	0	-0.432882	-0.85531	-0.0104531	0.215529	0.044594	0.342081	0.465871	-35.1363
PC ae	PC ae C38:0	typeshiftcurrent	91	0	91	0	-0.869293	-1.39498	-0.343607	0.268212	0.00119084	0.0173333	1.76112	-58.0752
PC ae	PC ae C38:0	typeshiftformer	91	0	91	0	-0.479902	-1.08672	0.126916	0.309607	0.121133	0.48086	0.317981	-38.1156
PC ae	PC ae C38:1	(Intercept)	91	15	76	0	2.09225	-0.451507	4.63601	1.29786	0.106945	0.664004	0.177829	710.315
PC ae	PC ae C38:1	age	91	15	76	0	-0.010637	-0.0563578	0.0350838	0.0233274	0.648399	0.914112	0.0390007	-1.05806
PC ae	PC ae C38:1	bmi	91	15	76	0	-0.0717788	-0.149883	0.0063251	0.0398496	0.0716651	0.408179	0.389149	-6.92632
PC ae	PC ae C38:1	Plateplate02	91	15	76	0	-0.102307	-0.846918	0.642303	0.37991	0.787704	0.852943	0.06908	-9.72478
PC ae	PC ae C38:1	smokecurrent_smokers	91	15	76	0	0.0818288	-0.445882	0.60954	0.269245	0.76119	0.905317	0.0431993	8.527
PC ae	PC ae C38:1	typeshiftcurrent	91	15	76	0	-0.372308	-1.03317	0.288553	0.33718	0.269515	0.40121	0.396628	-31.0858
PC ae	PC ae C38:1	typeshiftformer	91	15	76	0	-0.022113	-0.781266	0.73704	0.38733	0.954473	0.984535	0.00676881	-2.18703
PC ae	PC ae C38:2	(Intercept)	91	0	91	0	-0.112113	-2.14562	1.92139	1.03752	0.913949	0.977571	0.00985182	-10.6057
PC ae	PC ae C38:2	age	91	0	91	0	0.0254369	-0.0111946	0.0620683	0.0186899	0.173514	0.790857	0.101902	2.57632
PC ae	PC ae C38:2	bmi	91	0	91	0	-0.0255375	-0.0878304	0.0367554	0.0317827	0.421683	0.823326	0.0844282	-2.52142
PC ae	PC ae C38:2	Plateplate02	91	0	91	0	0.425872	-0.164621	1.01637	0.301278	0.157493	0.364513	0.438287	53.0925
PC ae	PC ae C38:2	smokecurrent_smokers	91	0	91	0	-0.0153618	-0.438393	0.407669	0.215836	0.94326	0.971073	0.0127482	-1.52444
PC ae	PC ae C38:2	typeshiftcurrent	91	0	91	0	-0.444586	-0.971022	0.0818495	0.268595	0.0978775	0.205705	0.686755	-35.8911
PC ae	PC ae C38:2	typeshiftformer	91	0	91	0	-0.402009	-1.00969	0.205675	0.310049	0.194769	0.531556	0.274451	-33.1026
PC ae	PC ae C38:3	(Intercept)	91	0	91	0	-0.876774	-2.94723	1.19369	1.05638	0.406549	0.810867	0.0910506	-58.3877
PC ae	PC ae C38:3	age	91	0	91	0	0.00246328	-0.0348339	0.0397604	0.0190295	0.897005	0.991156	0.00385812	0.246631
PC ae	PC ae C38:3	bmi	91	0	91	0	0.0508438	-0.0125812	0.114269	0.0323603	0.116141	0.49079	0.309104	5.21585
PC ae	PC ae C38:3	Plateplate02	91	0	91	0	0.203896	-0.397329	0.805121	0.306753	0.506248	0.667317	0.175668	22.6171
PC ae	PC ae C38:3	smokecurrent_smokers	91	0	91	0	-0.309272	-0.739991	0.121447	0.219759	0.159331	0.444093	0.352526	-26.6019
PC ae	PC ae C38:3	typeshiftcurrent	91	0	91	0	-0.525099	-1.0611	0.0109044	0.273476	0.0548464	0.143698	0.84255	-40.8503
PC ae	PC ae C38:3	typeshiftformer	91	0	91	0	-0.294122	-0.91285	0.324607	0.315684	0.351492	0.63076	0.200136	-25.4814
PC ae	PC ae C38:4	(Intercept)	91	0	91	0	-0.557902	-2.49431	1.37851	0.987982	0.572286	0.871738	0.0596142	-42.7591
PC ae	PC ae C38:4	age	91	0	91	0	0.0103781	-0.0245043	0.0452605	0.0177975	0.559811	0.888249	0.0514651	1.04321
PC ae	PC ae C38:4	bmi	91	0	91	0	0.031341	-0.0279775	0.0906596	0.0302651	0.300412	0.722297	0.141284	3.18373
PC ae	PC ae C38:4	Plateplate02	91	0	91	0	0.392602	-0.169696	0.954901	0.286892	0.171166	0.380048	0.420162	48.0829
PC ae	PC ae C38:4	smokecurrent_smokers	91	0	91	0	-0.476551	-0.879384	-0.073719	0.205531	0.0204145	0.243118	0.614182	-37.9079
PC ae	PC ae C38:4	typeshiftcurrent	91	0	91	0	-0.694344	-1.19564	-0.193044	0.25577	0.00663313	0.0482745	1.31628	-50.0598
PC ae	PC ae C38:4	typeshiftformer	91	0	91	0	-0.529826	-1.1085	0.0488424	0.295245	0.072728	0.417518	0.379325	-41.1293
PC ae	PC ae C38:5	(Intercept)	91	0	91	0	0.0751222	-1.91873	2.06897	1.01729	0.941133	0.977571	0.00985182	7.80159
PC ae	PC ae C38:5	age	91	0	91	0	0.0108619	-0.0250552	0.046779	0.0183254	0.553365	0.888249	0.0514651	1.09211
PC ae	PC ae C38:5	bmi	91	0	91	0	0.00474282	-0.0563353	0.065821	0.0311629	0.879034	0.976747	0.0102178	0.475408
PC ae	PC ae C38:5	Plateplate02	91	0	91	0	-0.0292704	-0.608249	0.549708	0.295403	0.92107	0.95762	0.0188068	-2.88462
PC ae	PC ae C38:5	smokecurrent_smokers	91	0	91	0	-0.642911	-1.05769	-0.22813	0.211627	0.002382	0.150287	0.823077	-47.424
PC ae	PC ae C38:5	typeshiftcurrent	91	0	91	0	-0.622278	-1.13845	-0.106108	0.263357	0.018134	0.079185	1.10136	-46.328
PC ae	PC ae C38:5	typeshiftformer	91	0	91	0	-0.324597	-0.920431	0.271237	0.304003	0.285636	0.628008	0.202035	-27.7182
PC ae	PC ae C38:6	(Intercept)	91	0	91	0	-0.191917	-2.14585	1.76202	0.996925	0.847344	0.977571	0.00985182	-17.4624
PC ae	PC ae C38:6	age	91	0	91	0	0.013409	-0.0217892	0.0486071	0.0179586	0.455268	0.845195	0.0730431	1.34993
PC ae	PC ae C38:6	bmi	91	0	91	0	0.0201634	-0.0396921	0.0800189	0.0305391	0.509095	0.873769	0.0586034	2.0368
PC ae	PC ae C38:6	Plateplate02	91	0	91	0	-0.195521	-0.76291	0.371867	0.289489	0.499421	0.667317	0.175668	-17.7594
PC ae	PC ae C38:6	smokecurrent_smokers	91	0	91	0	-0.575182	-0.981661	-0.168703	0.207391	0.00554708	0.150287	0.823077	-43.7397
PC ae	PC ae C38:6	typeshiftcurrent	91	0	91	0	-0.872852	-1.37869	-0.367014	0.258085	0.000719523	0.0134654	1.87078	-58.2241
PC ae	PC ae C38:6	typeshiftformer	91	0	91	0	-0.512803	-1.09671	0.0711037	0.297917	0.0851974	0.417518	0.379325	-40.1185
PC ae	PC ae C40:1	(Intercept)	91	0	91	0	0.141209	-1.85641	2.13882	1.01921	0.889808	0.977571	0.00985182	15.1666
PC ae	PC ae C40:1	age	91	0	91	0	0.0163232	-0.0196617	0.0523081	0.01836	0.373969	0.799829	0.0970027	1.64572
PC ae	PC ae C40:1	bmi	91	0	91	0	-0.0185663	-0.0797598	0.0426272	0.0312218	0.552071	0.873769	0.0586034	-1.8395
PC ae	PC ae C40:1	Plateplate02	91	0	91	0	0.417239	-0.162833	0.997311	0.295961	0.158605	0.364513	0.438287	51.7765
PC ae	PC ae C40:1	smokecurrent_smokers	91	0	91	0	-0.249266	-0.664831	0.166299	0.212027	0.239741	0.529357	0.276251	-22.0627
PC ae	PC ae C40:1	typeshiftcurrent	91	0	91	0	-0.581264	-1.09841	-0.0641189	0.263854	0.0275967	0.102382	0.989776	-44.0809
PC ae	PC ae C40:1	typeshiftformer	91	0	91	0	-0.15776	-0.754719	0.4392	0.304577	0.604484	0.816365	0.0881155	-14.5945
PC ae	PC ae C40:2	(Intercept)	91	0	91	0	1.02618	-0.948325	3.00068	1.00742	0.308383	0.797903	0.09805	179.038
PC ae	PC ae C40:2	age	91	0	91	0	-0.0128926	-0.0484612	0.022676	0.0181476	0.477438	0.845195	0.0730431	-1.28098
PC ae	PC ae C40:2	bmi	91	0	91	0	0.00713419	-0.0533513	0.0676197	0.0308605	0.817179	0.950166	0.0222005	0.71597
PC ae	PC ae C40:2	Plateplate02	91	0	91	0	-0.0978308	-0.671192	0.47553	0.292536	0.738061	0.823268	0.084459	-9.31977
PC ae	PC ae C40:2	smokecurrent_smokers	91	0	91	0	-0.291975	-0.702732	0.118783	0.209574	0.163565	0.446395	0.350281	-25.3213
PC ae	PC ae C40:2	typeshiftcurrent	91	0	91	0	-1.03887	-1.55003	-0.527706	0.260802	6.79469e-05	0.00415039	2.38191	-64.6145
PC ae	PC ae C40:2	typeshiftformer	91	0	91	0	-0.537931	-1.12798	0.0521219	0.301053	0.0739647	0.417518	0.379325	-41.6045
PC ae	PC ae C40:3	(Intercept)	91	0	91	0	0.210513	-1.836	2.25703	1.04416	0.840222	0.977571	0.00985182	23.4311
PC ae	PC ae C40:3	age	91	0	91	0	-0.0013994	-0.0382652	0.0354664	0.0188094	0.940693	0.991156	0.00385812	-0.139842
PC ae	PC ae C40:3	bmi	91	0	91	0	0.00729591	-0.0553956	0.0699874	0.031986	0.819571	0.950166	0.0222005	0.732259
PC ae	PC ae C40:3	Plateplate02	91	0	91	0	0.437214	-0.157058	1.03149	0.303205	0.14931	0.362215	0.441034	54.8388
PC ae	PC ae C40:3	smokecurrent_smokers	91	0	91	0	-0.213275	-0.639013	0.212463	0.217217	0.326174	0.647406	0.188823	-19.2066
PC ae	PC ae C40:3	typeshiftcurrent	91	0	91	0	-0.579886	-1.10969	-0.0500822	0.270313	0.0319338	0.104583	0.980538	-44.0038
PC ae	PC ae C40:3	typeshiftformer	91	0	91	0	-0.296979	-0.908551	0.314594	0.312033	0.341221	0.63076	0.200136	-25.694
PC ae	PC ae C40:4	(Intercept)	91	0	91	0	-0.0651381	-2.01223	1.88195	0.993433	0.947721	0.977571	0.00985182	-6.30619
PC ae	PC ae C40:4	age	91	0	91	0	0.00976672	-0.0253081	0.0448415	0.0178956	0.585231	0.901945	0.0448201	0.981457
PC ae	PC ae C40:4	bmi	91	0	91	0	0.00165439	-0.0579914	0.0613002	0.0304321	0.956646	0.988632	0.00496538	0.165576
PC ae	PC ae C40:4	Plateplate02	91	0	91	0	0.638471	0.0730694	1.20387	0.288475	0.0268798	0.100812	0.996487	89.3582
PC ae	PC ae C40:4	smokecurrent_smokers	91	0	91	0	-0.392813	-0.797868	0.0122424	0.206665	0.0573379	0.375563	0.425317	-32.4845
PC ae	PC ae C40:4	typeshiftcurrent	91	0	91	0	-0.482679	-0.986745	0.0213866	0.257181	0.0605447	0.155517	0.808223	-38.2872
PC ae	PC ae C40:4	typeshiftformer	91	0	91	0	-0.402805	-0.984666	0.179057	0.296874	0.174838	0.512153	0.290601	-33.1557
PC ae	PC ae C40:5	(Intercept)	91	0	91	0	0.683753	-1.29702	2.66453	1.01062	0.498679	0.831318	0.0802326	98.13
PC ae	PC ae C40:5	age	91	0	91	0	0.00669798	-0.0289836	0.0423795	0.0182052	0.712936	0.937248	0.0281456	0.672046
PC ae	PC ae C40:5	bmi	91	0	91	0	-0.011793	-0.0724705	0.0488846	0.0309585	0.703257	0.930572	0.0312502	-1.17237
PC ae	PC ae C40:5	Plateplate02	91	0	91	0	-0.134412	-0.709593	0.440769	0.293465	0.646941	0.75669	0.121082	-12.577
PC ae	PC ae C40:5	smokecurrent_smokers	91	0	91	0	-0.656902	-1.06896	-0.24484	0.210239	0.00178082	0.150287	0.823077	-48.1545
PC ae	PC ae C40:5	typeshiftcurrent	91	0	91	0	-0.657875	-1.17066	-0.14509	0.26163	0.0119192	0.0650589	1.18669	-48.2049
PC ae	PC ae C40:5	typeshiftformer	91	0	91	0	-0.528614	-1.12054	0.0633121	0.302009	0.0800618	0.417518	0.379325	-41.0579
PC ae	PC ae C40:6	(Intercept)	91	0	91	0	1.27648	-0.64863	3.20159	0.982217	0.193741	0.747592	0.126336	258.4
PC ae	PC ae C40:6	age	91	0	91	0	-0.000312	-0.0349908	0.0343668	0.0176936	0.985931	0.991156	0.00385812	-0.0311952
PC ae	PC ae C40:6	bmi	91	0	91	0	-0.0219098	-0.0808822	0.0370627	0.0300885	0.466505	0.848781	0.0712045	-2.16715
PC ae	PC ae C40:6	Plateplate02	91	0	91	0	-0.132861	-0.691879	0.426157	0.285219	0.641343	0.75669	0.121082	-12.4413
PC ae	PC ae C40:6	smokecurrent_smokers	91	0	91	0	-0.54229	-0.942772	-0.141808	0.204331	0.00795503	0.150287	0.823077	-41.8585
PC ae	PC ae C40:6	typeshiftcurrent	91	0	91	0	-0.929144	-1.42752	-0.430769	0.254278	0.000258133	0.00676309	2.16985	-60.5108
PC ae	PC ae C40:6	typeshiftformer	91	0	91	0	-0.586106	-1.1614	-0.0108131	0.293522	0.0458466	0.394169	0.404318	-44.351
PC ae	PC ae C42:1	(Intercept)	91	0	91	0	0.132569	-2.02759	2.29273	1.10214	0.904259	0.977571	0.00985182	14.1758
PC ae	PC ae C42:1	age	91	0	91	0	0.00573549	-0.0331774	0.0446484	0.0198539	0.772669	0.966741	0.0146898	0.575197
PC ae	PC ae C42:1	bmi	91	0	91	0	-0.00302408	-0.0691968	0.0631486	0.0337622	0.928629	0.988632	0.00496538	-0.301951
PC ae	PC ae C42:1	Plateplate02	91	0	91	0	-0.0454565	-0.672728	0.581815	0.320042	0.887054	0.936637	0.0284286	-4.44389
PC ae	PC ae C42:1	smokecurrent_smokers	91	0	91	0	-0.352476	-0.801855	0.0969026	0.229279	0.124214	0.417232	0.379623	-29.7055
PC ae	PC ae C42:1	typeshiftcurrent	91	0	91	0	-0.276374	-0.835597	0.28285	0.285324	0.332729	0.463696	0.333766	-24.1471
PC ae	PC ae C42:1	typeshiftformer	91	0	91	0	-0.120413	-0.765946	0.525119	0.32936	0.714665	0.909938	0.0409883	-11.3446
PC ae	PC ae C42:2	(Intercept)	91	0	91	0	-0.103767	-2.06183	1.85429	0.999028	0.917274	0.977571	0.00985182	-9.85643
PC ae	PC ae C42:2	age	91	0	91	0	0.0219019	-0.0133705	0.0571743	0.0179964	0.223599	0.790857	0.101902	2.21435
PC ae	PC ae C42:2	bmi	91	0	91	0	-0.020605	-0.0805867	0.0393768	0.0306035	0.500764	0.873769	0.0586034	-2.03941
PC ae	PC ae C42:2	Plateplate02	91	0	91	0	0.658785	0.0901992	1.22737	0.2901	0.0231537	0.0947856	1.02326	93.2443
PC ae	PC ae C42:2	smokecurrent_smokers	91	0	91	0	-0.19976	-0.607097	0.207576	0.207828	0.336463	0.65786	0.181867	-18.1073
PC ae	PC ae C42:2	typeshiftcurrent	91	0	91	0	-0.471548	-0.978452	0.0353568	0.25863	0.0682647	0.16873	0.772808	-37.5964
PC ae	PC ae C42:2	typeshiftformer	91	0	91	0	-0.242729	-0.827868	0.34241	0.298546	0.416196	0.681522	0.16652	-21.5516
PC ae	PC ae C42:3	(Intercept)	91	0	91	0	0.00691262	-2.03424	2.04806	1.04142	0.994704	0.994704	0.00230616	0.693657
PC ae	PC ae C42:3	age	91	0	91	0	0.0158241	-0.0209451	0.0525933	0.0187601	0.398951	0.816604	0.0879887	1.59499
PC ae	PC ae C42:3	bmi	91	0	91	0	-0.00775019	-0.0702773	0.0547769	0.0319022	0.808055	0.950166	0.0222005	-0.772023
PC ae	PC ae C42:3	Plateplate02	91	0	91	0	0.150556	-0.442158	0.74327	0.302411	0.618587	0.75669	0.121082	16.2481
PC ae	PC ae C42:3	smokecurrent_smokers	91	0	91	0	-0.27905	-0.703672	0.145572	0.216648	0.197734	0.495353	0.305085	-24.3498
PC ae	PC ae C42:3	typeshiftcurrent	91	0	91	0	-0.643839	-1.17225	-0.115424	0.269605	0.0169364	0.0765057	1.11631	-47.4728
PC ae	PC ae C42:3	typeshiftformer	91	0	91	0	-0.173433	-0.783403	0.436536	0.311215	0.577337	0.795282	0.0994789	-15.9227
PC ae	PC ae C42:4	(Intercept)	91	0	91	0	1.0843	-0.949574	3.11818	1.03771	0.29607	0.797903	0.09805	195.738
PC ae	PC ae C42:4	age	91	0	91	0	-0.0030491	-0.0396872	0.033589	0.0186933	0.87043	0.991156	0.00385812	-0.304446
PC ae	PC ae C42:4	bmi	91	0	91	0	-0.0381504	-0.100455	0.0241539	0.0317885	0.230088	0.700967	0.154303	-3.74318
PC ae	PC ae C42:4	Plateplate02	91	0	91	0	0.642858	0.0522565	1.23346	0.301333	0.0328934	0.110488	0.956684	90.1909
PC ae	PC ae C42:4	smokecurrent_smokers	91	0	91	0	-0.308123	-0.731232	0.114986	0.215876	0.153489	0.444093	0.352526	-26.5175
PC ae	PC ae C42:4	typeshiftcurrent	91	0	91	0	-0.202366	-0.728899	0.324166	0.268644	0.451277	0.573954	0.241123	-18.3204
PC ae	PC ae C42:4	typeshiftformer	91	0	91	0	-0.173522	-0.781318	0.434274	0.310106	0.575781	0.795282	0.0994789	-15.9301
PC ae	PC ae C42:5	(Intercept)	91	0	91	0	1.86434	-0.129716	3.8584	1.01739	0.066882	0.558346	0.253096	545.168
PC ae	PC ae C42:5	age	91	0	91	0	0.00171496	-0.0342059	0.0376358	0.0183273	0.925447	0.991156	0.00385812	0.171643
PC ae	PC ae C42:5	bmi	91	0	91	0	-0.0618139	-0.122898	-0.000729408	0.0311661	0.0473264	0.34711	0.459533	-5.99422
PC ae	PC ae C42:5	Plateplate02	91	0	91	0	-0.0520707	-0.631109	0.526968	0.295433	0.860096	0.916037	0.0380869	-5.07382
PC ae	PC ae C42:5	smokecurrent_smokers	91	0	91	0	-0.549249	-0.964074	-0.134424	0.211649	0.00945655	0.154851	0.810086	-42.2617
PC ae	PC ae C42:5	typeshiftcurrent	91	0	91	0	-0.514178	-1.0304	0.00204543	0.263384	0.0509147	0.141652	0.848776	-40.2008
PC ae	PC ae C42:5	typeshiftformer	91	0	91	0	-0.436638	-1.03253	0.159258	0.304034	0.15096	0.498084	0.302697	-35.3795
PC ae	PC ae C44:4	(Intercept)	91	0	91	0	-0.48228	-2.62981	1.66525	1.0957	0.659822	0.932001	0.0305837	-38.2626
PC ae	PC ae C44:4	age	91	0	91	0	0.0205715	-0.0181139	0.0592569	0.0197378	0.297302	0.790857	0.101902	2.07845
PC ae	PC ae C44:4	bmi	91	0	91	0	-0.0109248	-0.0767106	0.0548609	0.0335648	0.744814	0.939144	0.0272677	-1.08654
PC ae	PC ae C44:4	Plateplate02	91	0	91	0	0.366962	-0.256642	0.990565	0.318171	0.248767	0.458993	0.338194	44.3343
PC ae	PC ae C44:4	smokecurrent_smokers	91	0	91	0	-0.119627	-0.566378	0.327125	0.227938	0.599709	0.845614	0.0728278	-11.2748
PC ae	PC ae C44:4	typeshiftcurrent	91	0	91	0	-0.135455	-0.691409	0.420499	0.283655	0.632982	0.715242	0.145547	-12.6681
PC ae	PC ae C44:4	typeshiftformer	91	0	91	0	0.0799832	-0.561775	0.721741	0.327434	0.807019	0.966562	0.0147702	8.32689
PC ae	PC ae C44:5	(Intercept)	91	0	91	0	1.30896	-0.72638	3.3443	1.03846	0.207495	0.747592	0.126336	270.232
PC ae	PC ae C44:5	age	91	0	91	0	-0.00537868	-0.0420432	0.0312858	0.0187067	0.773709	0.966741	0.0146898	-0.536424
PC ae	PC ae C44:5	bmi	91	0	91	0	-0.0406514	-0.103001	0.0216977	0.0318114	0.201288	0.659218	0.180971	-3.98363
PC ae	PC ae C44:5	Plateplate02	91	0	91	0	0.53187	-0.0591563	1.1229	0.30155	0.0777674	0.216756	0.664029	70.2113
PC ae	PC ae C44:5	smokecurrent_smokers	91	0	91	0	-0.379061	-0.802474	0.0443519	0.216031	0.0793174	0.412021	0.385081	-31.5496
PC ae	PC ae C44:5	typeshiftcurrent	91	0	91	0	-0.264646	-0.791557	0.262265	0.268837	0.324913	0.457674	0.339444	-23.2523
PC ae	PC ae C44:5	typeshiftformer	91	0	91	0	-0.217326	-0.825559	0.390907	0.310329	0.483734	0.724131	0.140183	-19.5333
PC ae	PC ae C44:6	(Intercept)	91	0	91	0	2.01541	-0.0159327	4.04676	1.03642	0.0518242	0.558346	0.253096	650.382
PC ae	PC ae C44:6	age	91	0	91	0	-0.0207432	-0.0573357	0.0158494	0.01867	0.26655	0.790857	0.101902	-2.05295
PC ae	PC ae C44:6	bmi	91	0	91	0	-0.0418695	-0.104096	0.0203572	0.0317489	0.187246	0.628955	0.20138	-4.10051
PC ae	PC ae C44:6	Plateplate02	91	0	91	0	0.388902	-0.200964	0.978769	0.300958	0.196282	0.401909	0.395872	47.5361
PC ae	PC ae C44:6	smokecurrent_smokers	91	0	91	0	-0.269241	-0.691823	0.153341	0.215607	0.211754	0.495353	0.305085	-23.6041
PC ae	PC ae C44:6	typeshiftcurrent	91	0	91	0	-0.425363	-0.95124	0.100514	0.268309	0.112888	0.221074	0.655461	-34.6468
PC ae	PC ae C44:6	typeshiftformer	91	0	91	0	-0.461961	-1.069	0.145078	0.30972	0.135818	0.494228	0.306073	-36.9953
SM	SM (OH) C14:1	(Intercept)	91	0	91	0	-0.761651	-2.63234	1.10904	0.954449	0.42487	0.810867	0.0910506	-53.3105
SM	SM (OH) C14:1	age	91	0	91	0	0.0184458	-0.0152526	0.0521443	0.0171934	0.283342	0.790857	0.101902	1.8617
SM	SM (OH) C14:1	bmi	91	0	91	0	0.0161675	-0.0411378	0.0734727	0.0292379	0.580289	0.873769	0.0586034	1.62989
SM	SM (OH) C14:1	Plateplate02	91	0	91	0	0.846409	0.303195	1.38962	0.277155	0.00225874	0.0194555	1.71096	133.126
SM	SM (OH) C14:1	smokecurrent_smokers	91	0	91	0	-0.153405	-0.542565	0.235755	0.198555	0.439755	0.729214	0.137145	-14.2218
SM	SM (OH) C14:1	typeshiftcurrent	91	0	91	0	-0.654084	-1.13837	-0.169799	0.247089	0.00811706	0.0525657	1.2793	-48.0082
SM	SM (OH) C14:1	typeshiftformer	91	0	91	0	-0.267941	-0.82697	0.291087	0.285224	0.347522	0.63076	0.200136	-23.5047
SM	SM (OH) C16:1	(Intercept)	91	0	91	0	-0.620373	-2.51647	1.27572	0.967413	0.521347	0.831318	0.0802326	-46.2256
SM	SM (OH) C16:1	age	91	0	91	0	0.0180834	-0.0160727	0.0522396	0.0174269	0.299422	0.790857	0.101902	1.82479
SM	SM (OH) C16:1	bmi	91	0	91	0	0.0135837	-0.0444999	0.0716673	0.029635	0.646688	0.919152	0.0366125	1.36764
SM	SM (OH) C16:1	Plateplate02	91	0	91	0	0.719731	0.169139	1.27032	0.28092	0.0104055	0.0504859	1.29683	105.388
SM	SM (OH) C16:1	smokecurrent_smokers	91	0	91	0	-0.200992	-0.595438	0.193454	0.201252	0.317935	0.640762	0.193303	-18.2081
SM	SM (OH) C16:1	typeshiftcurrent	91	0	91	0	-0.692539	-1.1834	-0.201676	0.250445	0.0056882	0.0452565	1.34432	-49.9696
SM	SM (OH) C16:1	typeshiftformer	91	0	91	0	-0.302941	-0.869563	0.26368	0.289098	0.294692	0.628008	0.202035	-26.1357
SM	SM (OH) C22:1	(Intercept)	91	0	91	0	-1.59834	-3.56681	0.370131	1.00434	0.111512	0.664004	0.177829	-79.7768
SM	SM (OH) C22:1	age	91	0	91	0	0.0133361	-0.0221239	0.048796	0.0180921	0.46105	0.845195	0.0730431	1.34254
SM	SM (OH) C22:1	bmi	91	0	91	0	0.069801	0.00950019	0.130102	0.0307663	0.0232835	0.298903	0.524469	7.22947
SM	SM (OH) C22:1	Plateplate02	91	0	91	0	0.401553	-0.170057	0.973162	0.291643	0.168554	0.380048	0.420162	49.4143
SM	SM (OH) C22:1	smokecurrent_smokers	91	0	91	0	-0.263532	-0.673035	0.14597	0.208934	0.207193	0.495353	0.305085	-23.1667
SM	SM (OH) C22:1	typeshiftcurrent	91	0	91	0	-0.733742	-1.24334	-0.224141	0.260005	0.00477208	0.0452565	1.34432	-51.9891
SM	SM (OH) C22:1	typeshiftformer	91	0	91	0	-0.406198	-0.994449	0.182052	0.300133	0.17593	0.512153	0.290601	-33.3822
SM	SM (OH) C22:2	(Intercept)	91	0	91	0	-1.00549	-2.99876	0.987782	1.017	0.322816	0.797903	0.09805	-63.4135
SM	SM (OH) C22:2	age	91	0	91	0	0.0133977	-0.022509	0.0493044	0.0183201	0.464589	0.845195	0.0730431	1.34878
SM	SM (OH) C22:2	bmi	91	0	91	0	0.0436829	-0.0173777	0.104743	0.0311539	0.160866	0.585375	0.232566	4.4651
SM	SM (OH) C22:2	Plateplate02	91	0	91	0	0.374621	-0.204191	0.953432	0.295317	0.204606	0.411558	0.385568	45.444
SM	SM (OH) C22:2	smokecurrent_smokers	91	0	91	0	-0.326326	-0.740988	0.0883357	0.211566	0.122969	0.417232	0.379623	-27.843
SM	SM (OH) C22:2	typeshiftcurrent	91	0	91	0	-0.693609	-1.20963	-0.177588	0.263281	0.00842656	0.0525657	1.2793	-50.0231
SM	SM (OH) C22:2	typeshiftformer	91	0	91	0	-0.438037	-1.0337	0.157625	0.303915	0.149496	0.498084	0.302697	-35.4698
SM	SM (OH) C24:1	(Intercept)	91	0	91	0	-0.789361	-2.51295	0.934224	0.879396	0.36939	0.806501	0.0933951	-54.5865
SM	SM (OH) C24:1	age	91	0	91	0	0.00889618	-0.0221524	0.0399447	0.0158414	0.574403	0.895796	0.0477911	0.893587
SM	SM (OH) C24:1	bmi	91	0	91	0	0.0212048	-0.0315943	0.0740038	0.0269388	0.431197	0.823326	0.0844282	2.14312
SM	SM (OH) C24:1	Plateplate02	91	0	91	0	1.38061	0.88011	1.88111	0.255361	6.4269e-08	2.10481e-06	5.67679	297.732
SM	SM (OH) C24:1	smokecurrent_smokers	91	0	91	0	-0.282952	-0.64151	0.0756064	0.182941	0.12194	0.417232	0.379623	-24.6444
SM	SM (OH) C24:1	typeshiftcurrent	91	0	91	0	-0.34613	-0.792334	0.100074	0.227659	0.128414	0.2438	0.612967	-29.2579
SM	SM (OH) C24:1	typeshiftformer	91	0	91	0	0.0243509	-0.490718	0.53942	0.262795	0.926173	0.97952	0.00898683	2.46498
SM	SM C16:0	(Intercept)	91	0	91	0	-0.132168	-2.09701	1.83267	1.00249	0.895111	0.977571	0.00985182	-12.3806
SM	SM C16:0	age	91	0	91	0	0.0237935	-0.011601	0.0591881	0.0180588	0.187651	0.790857	0.101902	2.40789
SM	SM C16:0	bmi	91	0	91	0	-0.0273791	-0.0875686	0.0328105	0.0307095	0.372634	0.806948	0.0931543	-2.70077
SM	SM C16:0	Plateplate02	91	0	91	0	0.758692	0.188136	1.32925	0.291105	0.00915403	0.0488318	1.3113	113.548
SM	SM C16:0	smokecurrent_smokers	91	0	91	0	-0.191967	-0.600715	0.21678	0.208548	0.357316	0.678382	0.168526	-17.4666
SM	SM C16:0	typeshiftcurrent	91	0	91	0	-0.357126	-0.865787	0.151534	0.259525	0.168799	0.287177	0.54185	-30.0316
SM	SM C16:0	typeshiftformer	91	0	91	0	-0.0207491	-0.607915	0.566417	0.29958	0.944782	0.983227	0.0073464	-2.05353
SM	SM C16:1	(Intercept)	91	0	91	0	-2.3353	-4.20085	-0.469751	0.951827	0.0141478	0.422949	0.373712	-90.3218
SM	SM C16:1	age	91	0	91	0	0.0174512	-0.0161547	0.051057	0.0171462	0.308778	0.790857	0.101902	1.76043
SM	SM C16:1	bmi	91	0	91	0	0.0889199	0.0317721	0.146068	0.0291576	0.00229123	0.0826067	1.08298	9.29931
SM	SM C16:1	Plateplate02	91	0	91	0	0.79957	0.257848	1.34129	0.276394	0.00381744	0.0250042	1.60199	122.458
SM	SM C16:1	smokecurrent_smokers	91	0	91	0	-0.358756	-0.746847	0.0293353	0.198009	0.0700151	0.412021	0.385081	-30.1455
SM	SM C16:1	typeshiftcurrent	91	0	91	0	-0.535029	-1.01798	-0.0520742	0.24641	0.0299089	0.102382	0.989776	-41.4348
SM	SM C16:1	typeshiftformer	91	0	91	0	-0.355109	-0.912602	0.202384	0.28444	0.211867	0.539688	0.267857	-29.8903
SM	SM C18:0	(Intercept)	91	0	91	0	-0.012239	-1.86876	1.84428	0.947223	0.989691	0.994704	0.00230616	-1.21644
SM	SM C18:0	age	91	0	91	0	-0.0102851	-0.0437284	0.0231582	0.0170632	0.546667	0.888249	0.0514651	-1.02324
SM	SM C18:0	bmi	91	0	91	0	0.0315495	-0.0253219	0.0884209	0.0290166	0.276908	0.722297	0.141284	3.20524
SM	SM C18:0	Plateplate02	91	0	91	0	0.907166	0.368065	1.44627	0.275057	0.0009734	0.0115923	1.93583	147.729
SM	SM C18:0	smokecurrent_smokers	91	0	91	0	-0.279529	-0.665742	0.106685	0.197051	0.156028	0.444093	0.352526	-24.386
SM	SM C18:0	typeshiftcurrent	91	0	91	0	-0.612247	-1.09287	-0.131628	0.245218	0.0125339	0.0656778	1.18258	-45.7869
SM	SM C18:0	typeshiftformer	91	0	91	0	-0.454086	-1.00888	0.10071	0.283064	0.108675	0.444888	0.351749	-36.4972
SM	SM C18:1	(Intercept)	91	0	91	0	-1.06113	-2.93752	0.815248	0.957355	0.267688	0.797903	0.09805	-65.3937
SM	SM C18:1	age	91	0	91	0	-0.000972615	-0.0347737	0.0328284	0.0172457	0.955025	0.991156	0.00385812	-0.0972143
SM	SM C18:1	bmi	91	0	91	0	0.0630155	0.00553574	0.120495	0.0293269	0.0316563	0.318998	0.496212	6.50433
SM	SM C18:1	Plateplate02	91	0	91	0	0.861054	0.316186	1.40592	0.277999	0.00195272	0.0182719	1.73822	136.565
SM	SM C18:1	smokecurrent_smokers	91	0	91	0	-0.333027	-0.723372	0.0573178	0.199159	0.0944918	0.412021	0.385081	-28.3249
SM	SM C18:1	typeshiftcurrent	91	0	91	0	-0.539719	-1.02548	-0.0539591	0.247841	0.0294298	0.102382	0.989776	-41.7088
SM	SM C18:1	typeshiftformer	91	0	91	0	-0.495042	-1.05577	0.0656885	0.286092	0.0835663	0.417518	0.379325	-39.0455
SM	SM C20:2	(Intercept)	91	0	91	0	0.200299	-1.6832	2.0838	0.960986	0.834893	0.977571	0.00985182	22.1768
SM	SM C20:2	age	91	0	91	0	0.000446438	-0.0334828	0.0343757	0.0173112	0.979426	0.991156	0.00385812	0.0446537
SM	SM C20:2	bmi	91	0	91	0	0.00276016	-0.0549376	0.0604579	0.0294382	0.925299	0.988632	0.00496538	0.276397
SM	SM C20:2	Plateplate02	91	0	91	0	0.884217	0.337283	1.43115	0.279053	0.00153158	0.0154337	1.81153	142.109
SM	SM C20:2	smokecurrent_smokers	91	0	91	0	-0.162474	-0.5543	0.229351	0.199915	0.41638	0.717104	0.144418	-14.9962
SM	SM C20:2	typeshiftcurrent	91	0	91	0	-0.553731	-1.04133	-0.0661288	0.248781	0.0260293	0.102382	0.989776	-42.5199
SM	SM C20:2	typeshiftformer	91	0	91	0	-0.466122	-1.02898	0.0967358	0.287177	0.104565	0.444888	0.351749	-37.2569
SM	SM C22:3	(Intercept)	91	0	91	0	-0.662217	-2.82717	1.50274	1.10459	0.548831	0.845845	0.0727094	-48.4293
SM	SM C22:3	age	91	0	91	0	-0.00255274	-0.0415522	0.0364467	0.019898	0.897919	0.991156	0.00385812	-0.254949
SM	SM C22:3	bmi	91	0	91	0	0.0457822	-0.0205376	0.112102	0.0338372	0.176052	0.606915	0.216872	4.68464
SM	SM C22:3	Plateplate02	91	0	91	0	0.0202104	-0.608455	0.648876	0.320753	0.949759	0.972019	0.0123252	2.0416
SM	SM C22:3	smokecurrent_smokers	91	0	91	0	-0.120395	-0.570773	0.329982	0.229789	0.600321	0.845614	0.0728278	-11.343
SM	SM C22:3	typeshiftcurrent	91	0	91	0	-0.267688	-0.828155	0.292779	0.285958	0.349217	0.476535	0.321905	-23.4853
SM	SM C22:3	typeshiftformer	91	0	91	0	-0.492829	-1.1398	0.154139	0.330092	0.135436	0.494228	0.306073	-38.9104
SM	SM C24:0	(Intercept)	91	0	91	0	-1.14702	-3.25464	0.960597	1.07534	0.286124	0.797903	0.09805	-68.2418
SM	SM C24:0	age	91	0	91	0	0.00925329	-0.0287132	0.0472198	0.019371	0.632873	0.914112	0.0390007	0.929624
SM	SM C24:0	bmi	91	0	91	0	0.0467146	-0.0178487	0.111278	0.032941	0.156154	0.584461	0.233245	4.78229
SM	SM C24:0	Plateplate02	91	0	91	0	0.299627	-0.312388	0.911642	0.312258	0.337282	0.5523	0.257825	34.9356
SM	SM C24:0	smokecurrent_smokers	91	0	91	0	-0.10438	-0.542829	0.334069	0.223703	0.640784	0.856558	0.067243	-9.91174
SM	SM C24:0	typeshiftcurrent	91	0	91	0	-0.491898	-1.03752	0.0537246	0.278384	0.0772321	0.180668	0.743119	-38.8535
SM	SM C24:0	typeshiftformer	91	0	91	0	-0.1128	-0.742632	0.517033	0.321349	0.725574	0.909938	0.0409883	-10.667
SM	SM C24:1	(Intercept)	91	0	91	0	1.83068	-0.194094	3.85545	1.03307	0.0763808	0.558346	0.253096	523.813
SM	SM C24:1	age	91	0	91	0	-0.0138614	-0.0503355	0.0226128	0.0186096	0.456362	0.845195	0.0730431	-1.37657
SM	SM C24:1	bmi	91	0	91	0	-0.0332343	-0.0952598	0.0287912	0.0316462	0.293634	0.722297	0.141284	-3.26881
SM	SM C24:1	Plateplate02	91	0	91	0	-0.0400707	-0.628029	0.547888	0.299984	0.893738	0.936637	0.0284286	-3.92785
SM	SM C24:1	smokecurrent_smokers	91	0	91	0	-0.324115	-0.74533	0.0970999	0.21491	0.131517	0.424295	0.372332	-27.6833
SM	SM C24:1	typeshiftcurrent	91	0	91	0	-0.658297	-1.18247	-0.134121	0.267442	0.0138372	0.067136	1.17304	-48.2268
SM	SM C24:1	typeshiftformer	91	0	91	0	-0.594451	-1.19953	0.0106242	0.308718	0.0541606	0.394169	0.404318	-44.8135
SM	SM C26:0	(Intercept)	91	0	91	0	1.01543	-1.0559	3.08676	1.05682	0.336637	0.79814	0.0979207	176.055
SM	SM C26:0	age	91	0	91	0	-0.00967827	-0.0469912	0.0276346	0.0190375	0.611188	0.914112	0.0390007	-0.963159
SM	SM C26:0	bmi	91	0	91	0	-0.0183181	-0.0817699	0.0451336	0.0323739	0.571509	0.873769	0.0586034	-1.81514
SM	SM C26:0	Plateplate02	91	0	91	0	0.443752	-0.157726	1.04523	0.306882	0.148177	0.362215	0.441034	55.8544
SM	SM C26:0	smokecurrent_smokers	91	0	91	0	-0.125947	-0.556848	0.304954	0.219851	0.566731	0.836147	0.0777173	-11.8338
SM	SM C26:0	typeshiftcurrent	91	0	91	0	-0.479342	-1.01557	0.056887	0.273591	0.0797674	0.183325	0.736778	-38.0809
SM	SM C26:0	typeshiftformer	91	0	91	0	-0.228256	-0.847245	0.390733	0.315817	0.469834	0.724131	0.140183	-20.408
SM	SM C26:1	(Intercept)	91	0	91	0	1.6249	-0.486639	3.73645	1.07734	0.131488	0.688783	0.161918	407.793
SM	SM C26:1	age	91	0	91	0	-0.029554	-0.0675912	0.0084832	0.0194071	0.127797	0.790857	0.101902	-2.91216
SM	SM C26:1	bmi	91	0	91	0	-0.00721854	-0.071902	0.0574649	0.0330024	0.826862	0.950166	0.0222005	-0.719255
SM	SM C26:1	Plateplate02	91	0	91	0	-0.0707838	-0.683938	0.542371	0.31284	0.820998	0.881563	0.0547467	-6.83367
SM	SM C26:1	smokecurrent_smokers	91	0	91	0	-0.34459	-0.783856	0.0946754	0.224119	0.124163	0.417232	0.379623	-29.1489
SM	SM C26:1	typeshiftcurrent	91	0	91	0	-0.448084	-0.994722	0.098555	0.278902	0.108143	0.217949	0.661644	-36.1149
SM	SM C26:1	typeshiftformer	91	0	91	0	-0.222965	-0.853971	0.40804	0.321947	0.488591	0.724131	0.140183	-19.9857
Sugars	H1	(Intercept)	91	1	90	0	0.110854	-2.07542	2.29713	1.11547	0.920837	0.977571	0.00985182	11.7232
Sugars	H1	age	91	1	90	0	0.0215798	-0.0178049	0.0609645	0.0200946	0.282863	0.790857	0.101902	2.18143
Sugars	H1	bmi	91	1	90	0	-0.0404454	-0.107436	0.0265451	0.0341795	0.23668	0.704661	0.15202	-3.96384
Sugars	H1	Plateplate02	91	1	90	0	0.214668	-0.420168	0.849504	0.323902	0.507486	0.667317	0.175668	23.945
Sugars	H1	smokecurrent_smokers	91	1	90	0	0.0391735	-0.415663	0.49401	0.232064	0.86595	0.952819	0.0209894	3.99509
Sugars	H1	typeshiftcurrent	91	1	90	0	-0.0459464	-0.611919	0.520026	0.288767	0.87358	0.908246	0.0417964	-4.49068
Sugars	H1	typeshiftformer	91	1	90	0	-0.0077799	-0.661182	0.645623	0.333375	0.981382	0.98651	0.00589841	-0.774972

## Sheet: TOBIT_ever_never
Category	Dependent	Independent	N_observations	N_left_censored	N_uncensored	N_right_censored	beta	beta_confint2.5	beta_confint97.5	SE	Pvalue	FDR_Pvalue	negative_log10fdr	variation_perc
Acylcarnitines	C0	(Intercept)	91	0	91	0	-3.55754	-5.61085	-1.50424	1.04762	0.000684238	0.0896351	1.04752	-97.1491
Acylcarnitines	C0	age	91	0	91	0	0.0499607	0.0131252	0.0867961	0.0187939	0.00785267	0.51435	0.288741	5.12298
Acylcarnitines	C0	bmi	91	0	91	0	0.0707304	0.00767119	0.13379	0.0321737	0.027921	0.304804	0.515979	7.32918
Acylcarnitines	C0	everneveryes	91	0	91	0	-0.0230829	-0.536442	0.490276	0.261923	0.929775	0.94419	0.0249408	-2.28185
Acylcarnitines	C0	Plateplate02	91	0	91	0	0.27219	-0.323287	0.867667	0.30382	0.37031	0.583264	0.234135	31.2837
Acylcarnitines	C0	smokecurrent_smokers	91	0	91	0	0.442844	0.0147053	0.870982	0.218442	0.0426335	0.332063	0.478779	55.7129
Acylcarnitines	C12:1	(Intercept)	91	18	73	0	-0.754041	-2.12087	0.612786	0.697373	0.279582	0.762102	0.117987	-52.9539
Acylcarnitines	C12:1	age	91	18	73	0	0.0289964	0.00369536	0.0542975	0.0129089	0.0246894	0.690055	0.161116	2.94209
Acylcarnitines	C12:1	bmi	91	18	73	0	0.00520335	-0.0350618	0.0454685	0.0205438	0.800052	0.960933	0.017307	0.521691
Acylcarnitines	C12:1	everneveryes	91	18	73	0	-0.0785217	-0.427259	0.270216	0.177931	0.658992	0.770545	0.113202	-7.5518
Acylcarnitines	C12:1	Plateplate02	91	18	73	0	-5.74959	-1150.81	1139.31	584.227	0.992148	0.992148	0.0034236	-99.6816
Acylcarnitines	C12:1	smokecurrent_smokers	91	18	73	0	0.123504	-0.160769	0.407776	0.14504	0.394483	0.69775	0.1563	13.1454
Acylcarnitines	C14:1	(Intercept)	91	0	91	0	0.392462	-1.72519	2.51011	1.08045	0.716427	0.957673	0.0187829	48.0622
Acylcarnitines	C14:1	age	91	0	91	0	0.0100574	-0.0279324	0.0480472	0.0193829	0.603844	0.888804	0.0511942	1.01082
Acylcarnitines	C14:1	bmi	91	0	91	0	-0.0146124	-0.0796477	0.0504229	0.0331819	0.659667	0.929208	0.0318871	-1.45062
Acylcarnitines	C14:1	everneveryes	91	0	91	0	-0.365984	-0.89543	0.163462	0.27013	0.175468	0.319254	0.495863	-30.6486
Acylcarnitines	C14:1	Plateplate02	91	0	91	0	-0.806019	-1.42016	-0.191882	0.313341	0.0101014	0.0575343	1.24007	-55.3367
Acylcarnitines	C14:1	smokecurrent_smokers	91	0	91	0	-0.0261237	-0.467679	0.415431	0.225287	0.907686	0.958927	0.0182146	-2.57855
Acylcarnitines	C18:1	(Intercept)	91	5	86	0	-2.29056	-4.53174	-0.0493781	1.14348	0.0451616	0.56234	0.250001	-89.879
Acylcarnitines	C18:1	age	91	5	86	0	0.0189517	-0.0211556	0.0590589	0.0204633	0.354378	0.725403	0.139421	1.91324
Acylcarnitines	C18:1	bmi	91	5	86	0	0.0690737	0.000362212	0.137785	0.0350575	0.0488045	0.356748	0.447638	7.15152
Acylcarnitines	C18:1	everneveryes	91	5	86	0	0.139541	-0.420004	0.699086	0.285487	0.624996	0.744314	0.128244	14.9746
Acylcarnitines	C18:1	Plateplate02	91	5	86	0	-0.279994	-0.932149	0.372161	0.332738	0.400076	0.609419	0.215084	-24.4212
Acylcarnitines	C18:1	smokecurrent_smokers	91	5	86	0	-0.0682492	-0.533865	0.397366	0.237563	0.773891	0.921634	0.0354414	-6.59724
Acylcarnitines	C18:2	(Intercept)	91	0	91	0	-1.75816	-3.90341	0.387093	1.09454	0.108207	0.630441	0.200355	-82.7638
Acylcarnitines	C18:2	age	91	0	91	0	0.00626196	-0.0322229	0.0447469	0.0196355	0.749795	0.962972	0.0163865	0.628161
Acylcarnitines	C18:2	bmi	91	0	91	0	0.0587273	-0.00715567	0.12461	0.0336144	0.080622	0.426956	0.369617	6.0486
Acylcarnitines	C18:2	everneveryes	91	0	91	0	0.276164	-0.260182	0.812511	0.273651	0.312887	0.468844	0.328971	31.8064
Acylcarnitines	C18:2	Plateplate02	91	0	91	0	0.100134	-0.522008	0.722276	0.317425	0.752415	0.828289	0.0818183	10.5319
Acylcarnitines	C18:2	smokecurrent_smokers	91	0	91	0	-0.0120913	-0.459402	0.435219	0.228224	0.957748	0.971384	0.0126092	-1.20185
Acylcarnitines	C2	(Intercept)	91	0	91	0	-0.938131	-3.04998	1.17372	1.07749	0.38394	0.806129	0.0935954	-60.8641
Acylcarnitines	C2	age	91	0	91	0	0.0232822	-0.0146035	0.0611679	0.0193298	0.228407	0.690055	0.161116	2.35554
Acylcarnitines	C2	bmi	91	0	91	0	0.0110263	-0.0538308	0.0758835	0.033091	0.738974	0.944436	0.0248273	1.10873
Acylcarnitines	C2	everneveryes	91	0	91	0	-0.295696	-0.823692	0.232299	0.26939	0.272358	0.435108	0.361403	-25.5987
Acylcarnitines	C2	Plateplate02	91	0	91	0	0.327773	-0.284682	0.940228	0.312483	0.29421	0.513887	0.289133	38.7874
Acylcarnitines	C2	smokecurrent_smokers	91	0	91	0	0.0691967	-0.371149	0.509542	0.22467	0.758088	0.921634	0.0354414	7.1647
Aminoacids	Ala	(Intercept)	91	0	91	0	-1.14192	-3.22103	0.937182	1.06079	0.28171	0.762102	0.117987	-68.0796
Aminoacids	Ala	age	91	0	91	0	0.0275562	-0.00974211	0.0648545	0.0190301	0.147608	0.690055	0.161116	2.79394
Aminoacids	Ala	bmi	91	0	91	0	0.0284089	-0.0354427	0.0922605	0.0325779	0.383192	0.8105	0.0912471	2.88163
Aminoacids	Ala	everneveryes	91	0	91	0	-0.520697	-1.04051	-0.000887079	0.265214	0.0496103	0.162279	0.789737	-40.5893
Aminoacids	Ala	Plateplate02	91	0	91	0	-0.12794	-0.730899	0.47502	0.307638	0.6775	0.792433	0.101037	-12.0093
Aminoacids	Ala	smokecurrent_smokers	91	0	91	0	-0.318428	-0.751946	0.115091	0.221187	0.149972	0.438014	0.358512	-27.2708
Aminoacids	Arg	(Intercept)	91	0	91	0	0.403189	-1.62967	2.43605	1.03719	0.697475	0.947333	0.0234975	49.659
Aminoacids	Arg	age	91	0	91	0	0.0333735	-0.0030951	0.0698421	0.0186068	0.0728736	0.690055	0.161116	3.39366
Aminoacids	Arg	bmi	91	0	91	0	-0.0625184	-0.12495	-8.72667e-05	0.0318532	0.0496806	0.356748	0.447638	-6.06043
Aminoacids	Arg	everneveryes	91	0	91	0	-0.316972	-0.825218	0.191274	0.259314	0.221576	0.381928	0.418019	-27.1649
Aminoacids	Arg	Plateplate02	91	0	91	0	0.235267	-0.354279	0.824813	0.300794	0.434125	0.638993	0.194504	26.5247
Aminoacids	Arg	smokecurrent_smokers	91	0	91	0	-0.00775813	-0.431633	0.416116	0.216267	0.971384	0.971384	0.0126092	-0.772811
Aminoacids	Asn	(Intercept)	91	0	91	0	0.171577	-1.95617	2.29933	1.08561	0.874419	0.973668	0.0115893	18.7176
Aminoacids	Asn	age	91	0	91	0	0.0134871	-0.0246838	0.0516581	0.0194753	0.488609	0.842208	0.0745805	1.35785
Aminoacids	Asn	bmi	91	0	91	0	-0.0264877	-0.0918332	0.0388577	0.0333401	0.426922	0.811539	0.0906906	-2.614
Aminoacids	Asn	everneveryes	91	0	91	0	0.14781	-0.384161	0.679781	0.271419	0.58604	0.731154	0.135991	15.9293
Aminoacids	Asn	Plateplate02	91	0	91	0	-0.11827	-0.735337	0.498796	0.314836	0.707171	0.81265	0.0900966	-11.1544
Aminoacids	Asn	smokecurrent_smokers	91	0	91	0	-0.459822	-0.903483	-0.0161609	0.226362	0.0422187	0.332063	0.478779	-36.8604
Aminoacids	Asp	(Intercept)	91	16	75	0	-2.6962	-4.95316	-0.439234	1.15153	0.0192117	0.468223	0.329547	-93.2538
Aminoacids	Asp	age	91	16	75	0	0.0412111	0.00103058	0.0813916	0.0205006	0.0444064	0.690055	0.161116	4.2072
Aminoacids	Asp	bmi	91	16	75	0	0.0182634	-0.0501762	0.086703	0.0349188	0.600957	0.894606	0.0483682	1.84312
Aminoacids	Asp	everneveryes	91	16	75	0	0.935306	0.358751	1.51186	0.294166	0.00147521	0.0276076	1.55897	154.799
Aminoacids	Asp	Plateplate02	91	16	75	0	-0.507078	-1.17691	0.162749	0.341755	0.137876	0.347341	0.459244	-39.7747
Aminoacids	Asp	smokecurrent_smokers	91	16	75	0	0.39296	-0.0714335	0.857353	0.23694	0.0972206	0.40644	0.391003	48.1359
Aminoacids	Cit	(Intercept)	91	0	91	0	-1.11438	-3.19309	0.964335	1.06059	0.293388	0.762102	0.117987	-67.1881
Aminoacids	Cit	age	91	0	91	0	0.0432004	0.00590915	0.0804917	0.0190265	0.0231749	0.690055	0.161116	4.41471
Aminoacids	Cit	bmi	91	0	91	0	-0.0276464	-0.0914859	0.0361932	0.0325718	0.396002	0.810568	0.0912108	-2.72677
Aminoacids	Cit	everneveryes	91	0	91	0	0.0261656	-0.493546	0.545877	0.265164	0.921395	0.94299	0.0254931	2.6511
Aminoacids	Cit	Plateplate02	91	0	91	0	0.529009	-0.0738368	1.13185	0.30758	0.0854494	0.239973	0.619838	69.7249
Aminoacids	Cit	smokecurrent_smokers	91	0	91	0	0.244697	-0.18874	0.678133	0.221145	0.268511	0.572168	0.242477	27.7234
Aminoacids	Gln	(Intercept)	91	0	91	0	2.13552	0.144386	4.12666	1.0159	0.0355454	0.56234	0.250001	746.145
Aminoacids	Gln	age	91	0	91	0	0.022005	-0.0137151	0.0577252	0.0182249	0.227272	0.690055	0.161116	2.22489
Aminoacids	Gln	bmi	91	0	91	0	-0.129668	-0.190818	-0.0685183	0.0311995	3.23726e-05	0.00424081	2.37255	-12.1613
Aminoacids	Gln	everneveryes	91	0	91	0	0.0749452	-0.42287	0.57276	0.253992	0.767941	0.831407	0.0801862	7.78251
Aminoacids	Gln	Plateplate02	91	0	91	0	-0.26259	-0.840036	0.314857	0.294621	0.37278	0.583264	0.234135	-23.0943
Aminoacids	Gln	smokecurrent_smokers	91	0	91	0	0.00800288	-0.407172	0.423178	0.211828	0.969863	0.971384	0.0126092	0.803499
Aminoacids	Glu	(Intercept)	91	0	91	0	-2.33451	-4.32385	-0.345183	1.01498	0.0214453	0.468223	0.329547	-90.3143
Aminoacids	Glu	age	91	0	91	0	-0.00824753	-0.0439353	0.0274403	0.0182084	0.650583	0.913638	0.0392257	-0.821361
Aminoacids	Glu	bmi	91	0	91	0	0.0931559	0.0320614	0.15425	0.0311712	0.00280332	0.0918086	1.03712	9.76328
Aminoacids	Glu	everneveryes	91	0	91	0	0.478283	-0.0190818	0.975647	0.253762	0.0594611	0.162279	0.789737	61.3301
Aminoacids	Glu	Plateplate02	91	0	91	0	0.966091	0.389167	1.54302	0.294354	0.00103048	0.0122721	1.91108	162.765
Aminoacids	Glu	smokecurrent_smokers	91	0	91	0	0.0320503	-0.382749	0.44685	0.211636	0.879628	0.958927	0.0182146	3.25695
Aminoacids	Gly	(Intercept)	91	0	91	0	-0.111621	-2.10104	1.8778	1.01503	0.912435	0.973668	0.0115893	-10.5617
Aminoacids	Gly	age	91	0	91	0	0.054319	0.0186297	0.0900083	0.0182092	0.00285386	0.373856	0.427296	5.58214
Aminoacids	Gly	bmi	91	0	91	0	-0.0947574	-0.155855	-0.0336603	0.0311726	0.00236761	0.0918086	1.03712	-9.04064
Aminoacids	Gly	everneveryes	91	0	91	0	0.320073	-0.177313	0.817459	0.253773	0.207217	0.361938	0.441365	37.7228
Aminoacids	Gly	Plateplate02	91	0	91	0	0.222058	-0.354891	0.799007	0.294367	0.450634	0.648715	0.187946	24.8644
Aminoacids	Gly	smokecurrent_smokers	91	0	91	0	0.119065	-0.295753	0.533882	0.211645	0.57373	0.834097	0.0787835	12.6443
Aminoacids	His	(Intercept)	91	0	91	0	-0.432863	-2.49512	1.62939	1.05219	0.680785	0.941425	0.0262145	-35.135
Aminoacids	His	age	91	0	91	0	-0.0320215	-0.0690176	0.0049745	0.0188759	0.0898051	0.690055	0.161116	-3.15143
Aminoacids	His	bmi	91	0	91	0	0.0812779	0.0179438	0.144612	0.0323139	0.0118945	0.194773	0.710472	8.46723
Aminoacids	His	everneveryes	91	0	91	0	-0.256546	-0.772143	0.25905	0.263064	0.32945	0.479763	0.318973	-22.6281
Aminoacids	His	Plateplate02	91	0	91	0	0.1864	-0.411673	0.784473	0.305145	0.541295	0.703506	0.152732	20.4904
Aminoacids	His	smokecurrent_smokers	91	0	91	0	-0.344153	-0.774158	0.0858525	0.219394	0.11673	0.40644	0.391003	-29.1179
Aminoacids	Ile	(Intercept)	91	0	91	0	-1.27242	-3.35726	0.812409	1.06371	0.231613	0.762102	0.117987	-71.9848
Aminoacids	Ile	age	91	0	91	0	-0.0166749	-0.0540759	0.0207261	0.0190825	0.38221	0.725403	0.139421	-1.65366
Aminoacids	Ile	bmi	91	0	91	0	0.0754946	0.0114672	0.139522	0.0326677	0.0208334	0.303242	0.518211	7.84174
Aminoacids	Ile	everneveryes	91	0	91	0	0.274913	-0.246328	0.796154	0.265944	0.301264	0.464301	0.3332	31.6417
Aminoacids	Ile	Plateplate02	91	0	91	0	-0.0484604	-0.65308	0.556159	0.308485	0.875173	0.895684	0.0478449	-4.7305
Aminoacids	Ile	smokecurrent_smokers	91	0	91	0	-0.0830335	-0.517746	0.351679	0.221796	0.70813	0.909461	0.0412158	-7.96797
Aminoacids	Leu	(Intercept)	91	0	91	0	-2.08601	-4.15723	-0.0148013	1.05676	0.0483851	0.56234	0.250001	-87.5819
Aminoacids	Leu	age	91	0	91	0	-0.00105506	-0.0382117	0.0361016	0.0189578	0.955618	0.995644	0.00189584	-0.10545
Aminoacids	Leu	bmi	91	0	91	0	0.0907183	0.0271092	0.154327	0.0324542	0.00518567	0.11322	0.946075	9.49605
Aminoacids	Leu	everneveryes	91	0	91	0	0.174175	-0.343661	0.69201	0.264207	0.509744	0.648316	0.188213	19.0263
Aminoacids	Leu	Plateplate02	91	0	91	0	-0.166222	-0.766892	0.434448	0.30647	0.58756	0.726136	0.138982	-15.3142
Aminoacids	Leu	smokecurrent_smokers	91	0	91	0	-0.0837538	-0.515626	0.348119	0.220347	0.703872	0.909461	0.0412158	-8.03423
Aminoacids	Lys	(Intercept)	91	0	91	0	-1.44977	-3.529	0.629456	1.06085	0.171747	0.740398	0.130535	-76.5376
Aminoacids	Lys	age	91	0	91	0	0.0184345	-0.018866	0.0557349	0.0190312	0.332722	0.708124	0.149891	1.86055
Aminoacids	Lys	bmi	91	0	91	0	0.0515912	-0.012264	0.115446	0.0325798	0.1133	0.483968	0.315183	5.29453
Aminoacids	Lys	everneveryes	91	0	91	0	-0.222674	-0.742513	0.297165	0.265229	0.401158	0.556383	0.254626	-19.9624
Aminoacids	Lys	Plateplate02	91	0	91	0	-0.399727	-1.00272	0.203267	0.307656	0.193853	0.409592	0.387649	-32.9497
Aminoacids	Lys	smokecurrent_smokers	91	0	91	0	-0.49471	-0.928253	-0.0611664	0.2212	0.02532	0.255148	0.593208	-39.0252
Aminoacids	Met	(Intercept)	91	0	91	0	-0.771398	-2.92129	1.37849	1.0969	0.4819	0.81431	0.08921	-53.7634
Aminoacids	Met	age	91	0	91	0	0.0243529	-0.0142152	0.0629211	0.019678	0.215875	0.690055	0.161116	2.46519
Aminoacids	Met	bmi	91	0	91	0	0.000551143	-0.0654743	0.0665766	0.0336871	0.986947	0.994539	0.00237838	0.0551295
Aminoacids	Met	everneveryes	91	0	91	0	0.0160516	-0.521455	0.553558	0.274243	0.953326	0.953326	0.0207586	1.61811
Aminoacids	Met	Plateplate02	91	0	91	0	-0.242657	-0.866144	0.380831	0.318112	0.445581	0.648568	0.188045	-21.5459
Aminoacids	Met	smokecurrent_smokers	91	0	91	0	-0.278287	-0.726565	0.169991	0.228717	0.223707	0.510976	0.291599	-24.2921
Aminoacids	Orn	(Intercept)	91	0	91	0	-1.99976	-4.105	0.105485	1.07412	0.0626372	0.56234	0.250001	-86.4632
Aminoacids	Orn	age	91	0	91	0	0.033747	-0.00402013	0.0715142	0.0192693	0.0798882	0.690055	0.161116	3.43229
Aminoacids	Orn	bmi	91	0	91	0	0.0199449	-0.0447093	0.0845992	0.0329875	0.54543	0.889915	0.0506515	2.01452
Aminoacids	Orn	everneveryes	91	0	91	0	0.441849	-0.0844947	0.968192	0.268548	0.0999022	0.221817	0.654006	55.5581
Aminoacids	Orn	Plateplate02	91	0	91	0	-0.0762093	-0.686748	0.534329	0.311505	0.806729	0.8734	0.0587867	-7.33777
Aminoacids	Orn	smokecurrent_smokers	91	0	91	0	0.10494	-0.334028	0.543908	0.223967	0.639392	0.846064	0.072597	11.0644
Aminoacids	Phe	(Intercept)	91	0	91	0	-1.81005	-3.92618	0.306086	1.07968	0.0936469	0.613387	0.212266	-83.6354
Aminoacids	Phe	age	91	0	91	0	0.00504572	-0.0329168	0.0430083	0.019369	0.794475	0.96542	0.0152838	0.505847
Aminoacids	Phe	bmi	91	0	91	0	0.0549176	-0.0100711	0.119906	0.0331581	0.0976741	0.458087	0.339052	5.64536
Aminoacids	Phe	everneveryes	91	0	91	0	0.474804	-0.054263	1.00387	0.269937	0.0785872	0.194244	0.711653	60.7698
Aminoacids	Phe	Plateplate02	91	0	91	0	0.468744	-0.144953	1.08244	0.313117	0.134386	0.345188	0.461945	59.7986
Aminoacids	Phe	smokecurrent_smokers	91	0	91	0	-0.119298	-0.560537	0.32194	0.225126	0.596169	0.834097	0.0787835	-11.2457
Aminoacids	Pro	(Intercept)	91	0	91	0	-0.384672	-2.54898	1.77964	1.10426	0.727576	0.962751	0.0164858	-31.9326
Aminoacids	Pro	age	91	0	91	0	0.0213539	-0.0174729	0.0601807	0.01981	0.281062	0.690055	0.161116	2.15835
Aminoacids	Pro	bmi	91	0	91	0	-0.021896	-0.0883642	0.0445723	0.033913	0.518506	0.889915	0.0506515	-2.1658
Aminoacids	Pro	everneveryes	91	0	91	0	0.119675	-0.421436	0.660787	0.276082	0.664669	0.770545	0.113202	12.7131
Aminoacids	Pro	Plateplate02	91	0	91	0	0.292683	-0.334987	0.920352	0.320245	0.360752	0.583264	0.234135	34.0017
Aminoacids	Pro	smokecurrent_smokers	91	0	91	0	-0.0789069	-0.530191	0.372377	0.230251	0.731825	0.914824	0.0386625	-7.5874
Aminoacids	Ser	(Intercept)	91	0	91	0	0.364903	-1.76549	2.4953	1.08696	0.737089	0.965586	0.015209	44.0375
Aminoacids	Ser	age	91	0	91	0	0.019208	-0.0190104	0.0574264	0.0194995	0.3246	0.708124	0.149891	1.93937
Aminoacids	Ser	bmi	91	0	91	0	-0.0573315	-0.122758	0.00809525	0.0333816	0.0858956	0.432782	0.363731	-5.5719
Aminoacids	Ser	everneveryes	91	0	91	0	0.263316	-0.269317	0.795948	0.271756	0.332575	0.479763	0.318973	30.1237
Aminoacids	Ser	Plateplate02	91	0	91	0	0.384011	-0.233822	1.00184	0.315227	0.223146	0.44291	0.353684	46.8162
Aminoacids	Ser	smokecurrent_smokers	91	0	91	0	-0.0416663	-0.485879	0.402546	0.226643	0.854138	0.958927	0.0182146	-4.08101
Aminoacids	Thr	(Intercept)	91	0	91	0	-0.143495	-2.31907	2.03208	1.11001	0.89714	0.973668	0.0115893	-13.3675
Aminoacids	Thr	age	91	0	91	0	0.00548364	-0.0335452	0.0445125	0.019913	0.783025	0.96542	0.0152838	0.549871
Aminoacids	Thr	bmi	91	0	91	0	-0.003679	-0.0704931	0.0631351	0.0340895	0.914058	0.989126	0.00474822	-0.367224
Aminoacids	Thr	everneveryes	91	0	91	0	0.135801	-0.408127	0.679728	0.277519	0.624602	0.744314	0.128244	14.5453
Aminoacids	Thr	Plateplate02	91	0	91	0	-0.290634	-0.921569	0.340301	0.321912	0.366612	0.583264	0.234135	-25.2211
Aminoacids	Thr	smokecurrent_smokers	91	0	91	0	-0.0529058	-0.506538	0.400727	0.231449	0.819192	0.958162	0.0185612	-5.15306
Aminoacids	Trp	(Intercept)	91	0	91	0	-1.49686	-3.66098	0.667254	1.10416	0.175209	0.740398	0.130535	-77.6169
Aminoacids	Trp	age	91	0	91	0	0.011025	-0.0277984	0.0498483	0.0198082	0.57781	0.881492	0.0547818	1.1086
Aminoacids	Trp	bmi	91	0	91	0	0.0427288	-0.0237335	0.109191	0.03391	0.207646	0.663454	0.178189	4.36548
Aminoacids	Trp	everneveryes	91	0	91	0	0.0728206	-0.468242	0.613884	0.276058	0.791944	0.846097	0.0725797	7.55376
Aminoacids	Trp	Plateplate02	91	0	91	0	0.385712	-0.241901	1.01332	0.320216	0.228383	0.446539	0.35014	47.0661
Aminoacids	Trp	smokecurrent_smokers	91	0	91	0	0.0418236	-0.40942	0.493067	0.230231	0.85585	0.958927	0.0182146	4.27105
Aminoacids	Tyr	(Intercept)	91	0	91	0	-2.80604	-4.88902	-0.72306	1.06277	0.00828275	0.395499	0.402855	-93.9556
Aminoacids	Tyr	age	91	0	91	0	0.0313409	-0.00602695	0.0687087	0.0190656	0.100208	0.690055	0.161116	3.18372
Aminoacids	Tyr	bmi	91	0	91	0	0.0616293	-0.00234128	0.1256	0.0326387	0.058995	0.386417	0.412943	6.3568
Aminoacids	Tyr	everneveryes	91	0	91	0	0.408921	-0.111857	0.9297	0.265708	0.123807	0.261593	0.582373	50.5193
Aminoacids	Tyr	Plateplate02	91	0	91	0	0.332658	-0.271425	0.936741	0.308211	0.280446	0.503454	0.29804	39.467
Aminoacids	Tyr	smokecurrent_smokers	91	0	91	0	-0.218769	-0.653096	0.215557	0.221599	0.32353	0.637599	0.195452	-19.6493
Aminoacids	Val	(Intercept)	91	0	91	0	-1.92415	-3.94498	0.0966834	1.03106	0.0620144	0.56234	0.250001	-85.4
Aminoacids	Val	age	91	0	91	0	0.000131406	-0.0361215	0.0363843	0.0184967	0.994332	0.998172	0.000794652	0.0131415
Aminoacids	Val	bmi	91	0	91	0	0.0916236	0.0295617	0.153685	0.0316648	0.00380919	0.0998009	1.00087	9.59522
Aminoacids	Val	everneveryes	91	0	91	0	-0.0151352	-0.520375	0.490105	0.25778	0.95318	0.953326	0.0207586	-1.50212
Aminoacids	Val	Plateplate02	91	0	91	0	-0.60908	-1.19514	-0.0230208	0.299015	0.0416548	0.139917	0.854128	-45.6149
Aminoacids	Val	smokecurrent_smokers	91	0	91	0	-0.122581	-0.543949	0.298786	0.214987	0.568556	0.834097	0.0787835	-11.5366
Biogenic Amines	ADMA	(Intercept)	91	7	84	0	0.957949	-1.00812	2.92402	1.00311	0.339591	0.794399	0.0999611	160.635
Biogenic Amines	ADMA	age	91	7	84	0	-0.00695378	-0.0422485	0.0283409	0.0180078	0.699383	0.93489	0.0292395	-0.692965
Biogenic Amines	ADMA	bmi	91	7	84	0	-0.0337275	-0.0938236	0.0263686	0.0306618	0.271339	0.710679	0.148326	-3.31651
Biogenic Amines	ADMA	everneveryes	91	7	84	0	0.511514	0.0190838	1.00394	0.251245	0.0417583	0.156295	0.806054	66.7815
Biogenic Amines	ADMA	Plateplate02	91	7	84	0	-1.21617	-1.79975	-0.632596	0.297749	4.41605e-05	0.000642781	3.19194	-70.3638
Biogenic Amines	ADMA	smokecurrent_smokers	91	7	84	0	-0.415981	-0.826884	-0.00507912	0.209648	0.0472346	0.343763	0.463741	-34.0307
Biogenic Amines	Creatinine	(Intercept)	91	0	91	0	2.65726	0.605462	4.70906	1.04686	0.0111384	0.395499	0.402855	1325.72
Biogenic Amines	Creatinine	age	91	0	91	0	-0.0356054	-0.0724138	0.00120301	0.0187801	0.0579724	0.690055	0.161116	-3.4979
Biogenic Amines	Creatinine	bmi	91	0	91	0	-0.0486591	-0.111672	0.0143538	0.03215	0.130153	0.516667	0.28679	-4.74942
Biogenic Amines	Creatinine	everneveryes	91	0	91	0	-0.501101	-1.01408	0.0118805	0.26173	0.0555471	0.162279	0.789737	-39.4137
Biogenic Amines	Creatinine	Plateplate02	91	0	91	0	-0.05414	-0.64918	0.5409	0.303597	0.858465	0.892531	0.0493766	-5.27005
Biogenic Amines	Creatinine	smokecurrent_smokers	91	0	91	0	0.300883	-0.126942	0.728707	0.218282	0.168076	0.458706	0.338465	35.1051
Biogenic Amines	Kynurenine	(Intercept)	91	1	90	0	0.934952	-1.24388	3.11378	1.11167	0.400328	0.806129	0.0935954	154.709
Biogenic Amines	Kynurenine	age	91	1	90	0	-0.0211268	-0.0602215	0.017968	0.0199467	0.289525	0.690055	0.161116	-2.09052
Biogenic Amines	Kynurenine	bmi	91	1	90	0	-0.0188852	-0.0858375	0.0480671	0.03416	0.580368	0.889915	0.0506515	-1.8708
Biogenic Amines	Kynurenine	everneveryes	91	1	90	0	0.186404	-0.358419	0.731227	0.277976	0.50249	0.645355	0.190201	20.4909
Biogenic Amines	Kynurenine	Plateplate02	91	1	90	0	0.217735	-0.414124	0.849593	0.322383	0.499427	0.696009	0.157385	24.3257
Biogenic Amines	Kynurenine	smokecurrent_smokers	91	1	90	0	0.255268	-0.199057	0.709593	0.231803	0.270797	0.572168	0.242477	29.0808
Biogenic Amines	Serotonin	(Intercept)	91	10	81	0	0.371953	-1.91335	2.65726	1.16599	0.749726	0.970398	0.0130502	45.0564
Biogenic Amines	Serotonin	age	91	10	81	0	0.00247247	-0.0381944	0.0431393	0.0207488	0.905147	0.988118	0.005191	0.247553
Biogenic Amines	Serotonin	bmi	91	10	81	0	-0.0549252	-0.12532	0.0154693	0.0359162	0.1262	0.516631	0.286819	-5.34441
Biogenic Amines	Serotonin	everneveryes	91	10	81	0	0.972068	0.394038	1.5501	0.294919	0.000980531	0.0214083	1.66942	164.341
Biogenic Amines	Serotonin	Plateplate02	91	10	81	0	0.884371	0.227288	1.54145	0.335253	0.00834155	0.0496702	1.3039	142.146
Biogenic Amines	Serotonin	smokecurrent_smokers	91	10	81	0	-0.410738	-0.887456	0.0659806	0.243228	0.0912782	0.40644	0.391003	-33.6839
Biogenic Amines	Taurine	(Intercept)	91	0	91	0	-1.30111	-3.30908	0.706866	1.02449	0.204085	0.762102	0.117987	-72.7769
Biogenic Amines	Taurine	age	91	0	91	0	0.0149706	-0.0210516	0.0509928	0.018379	0.415331	0.755672	0.121667	1.50832
Biogenic Amines	Taurine	bmi	91	0	91	0	-0.00297406	-0.064641	0.0586929	0.0314633	0.924692	0.989126	0.00474822	-0.296964
Biogenic Amines	Taurine	everneveryes	91	0	91	0	1.06395	0.561922	1.56597	0.25614	3.27033e-05	0.00288818	2.53938	189.779
Biogenic Amines	Taurine	Plateplate02	91	0	91	0	0.656872	0.0745421	1.2392	0.297112	0.027046	0.11072	0.955775	92.875
Biogenic Amines	Taurine	smokecurrent_smokers	91	0	91	0	-0.147367	-0.566053	0.271319	0.213619	0.490282	0.783256	0.106096	-13.7023
lysoPC	lysoPC a C16:0	(Intercept)	91	0	91	0	-0.303459	-2.3784	1.77148	1.05866	0.774385	0.973668	0.0115893	-26.174
lysoPC	lysoPC a C16:0	age	91	0	91	0	0.00230845	-0.0349151	0.039532	0.018992	0.903256	0.988118	0.005191	0.231112
lysoPC	lysoPC a C16:0	bmi	91	0	91	0	0.00246063	-0.061263	0.0661842	0.0325126	0.939672	0.989126	0.00474822	0.246366
lysoPC	lysoPC a C16:0	everneveryes	91	0	91	0	0.0323504	-0.486417	0.551118	0.264682	0.902722	0.931154	0.0309783	3.28793
lysoPC	lysoPC a C16:0	Plateplate02	91	0	91	0	0.870353	0.268602	1.4721	0.307021	0.00458503	0.0312168	1.50561	138.775
lysoPC	lysoPC a C16:0	smokecurrent_smokers	91	0	91	0	-0.0752289	-0.507879	0.357421	0.220744	0.733256	0.914824	0.0386625	-7.24689
lysoPC	lysoPC a C16:1	(Intercept)	91	0	91	0	-1.02307	-3.1602	1.11407	1.09039	0.348114	0.800051	0.0968824	-64.0509
lysoPC	lysoPC a C16:1	age	91	0	91	0	0.00386619	-0.0344731	0.0422054	0.0195612	0.843322	0.977657	0.0098136	0.387367
lysoPC	lysoPC a C16:1	bmi	91	0	91	0	0.0272779	-0.0383557	0.0929115	0.0334871	0.415313	0.811539	0.0906906	2.76534
lysoPC	lysoPC a C16:1	everneveryes	91	0	91	0	0.215918	-0.318399	0.750235	0.272616	0.428347	0.572586	0.242159	24.1001
lysoPC	lysoPC a C16:1	Plateplate02	91	0	91	0	0.715738	0.0959504	1.33552	0.316224	0.0236117	0.0997784	1.00096	104.569
lysoPC	lysoPC a C16:1	smokecurrent_smokers	91	0	91	0	-0.0724026	-0.51802	0.373215	0.22736	0.750144	0.921634	0.0354414	-6.98436
lysoPC	lysoPC a C17:0	(Intercept)	91	0	91	0	-0.719396	-2.8109	1.37211	1.06711	0.500214	0.822713	0.0847517	-51.2954
lysoPC	lysoPC a C17:0	age	91	0	91	0	0.0267856	-0.0107351	0.0643063	0.0191436	0.161754	0.690055	0.161116	2.71476
lysoPC	lysoPC a C17:0	bmi	91	0	91	0	-0.0120111	-0.0762433	0.0522212	0.0327722	0.71399	0.935327	0.0290366	-1.19392
lysoPC	lysoPC a C17:0	everneveryes	91	0	91	0	-0.0829998	-0.605908	0.439909	0.266795	0.755725	0.831407	0.0801862	-7.96486
lysoPC	lysoPC a C17:0	Plateplate02	91	0	91	0	0.561485	-0.0450691	1.16804	0.309472	0.0696266	0.207297	0.683406	75.3274
lysoPC	lysoPC a C17:0	smokecurrent_smokers	91	0	91	0	-0.0784195	-0.514522	0.357683	0.222506	0.72451	0.914824	0.0386625	-7.54235
lysoPC	lysoPC a C18:0	(Intercept)	91	0	91	0	-1.03894	-3.1227	1.04482	1.06316	0.328461	0.782335	0.106607	-64.6171
lysoPC	lysoPC a C18:0	age	91	0	91	0	0.0279298	-0.00945194	0.0653116	0.0190727	0.143088	0.690055	0.161116	2.83235
lysoPC	lysoPC a C18:0	bmi	91	0	91	0	-0.00773031	-0.0717248	0.0562641	0.0326508	0.812845	0.960933	0.017307	-0.770051
lysoPC	lysoPC a C18:0	everneveryes	91	0	91	0	0.108097	-0.412875	0.62907	0.265807	0.684246	0.772726	0.111974	11.4156
lysoPC	lysoPC a C18:0	Plateplate02	91	0	91	0	0.698453	0.0941448	1.30276	0.308326	0.0234939	0.0997784	1.00096	101.064
lysoPC	lysoPC a C18:0	smokecurrent_smokers	91	0	91	0	-0.0229076	-0.457396	0.411581	0.221682	0.917697	0.961746	0.0169395	-2.26472
lysoPC	lysoPC a C18:1	(Intercept)	91	0	91	0	0.156002	-1.93687	2.24887	1.06781	0.883846	0.973668	0.0115893	16.8828
lysoPC	lysoPC a C18:1	age	91	0	91	0	0.0190737	-0.0184714	0.0566189	0.0191561	0.319394	0.708124	0.149891	1.92568
lysoPC	lysoPC a C18:1	bmi	91	0	91	0	-0.0598181	-0.124092	0.00445615	0.0327936	0.0681401	0.405743	0.391748	-5.80641
lysoPC	lysoPC a C18:1	everneveryes	91	0	91	0	0.523602	0.000352316	1.04685	0.266969	0.0498459	0.162279	0.789737	68.8098
lysoPC	lysoPC a C18:1	Plateplate02	91	0	91	0	0.716503	0.109553	1.32345	0.309674	0.0206824	0.0934274	1.02953	104.726
lysoPC	lysoPC a C18:1	smokecurrent_smokers	91	0	91	0	0.025871	-0.410517	0.462259	0.222651	0.907498	0.958927	0.0182146	2.62085
lysoPC	lysoPC a C18:2	(Intercept)	91	0	91	0	0.781092	-1.26276	2.82494	1.0428	0.453837	0.808417	0.0923647	118.386
lysoPC	lysoPC a C18:2	age	91	0	91	0	0.0162214	-0.0204444	0.0528872	0.0187074	0.38588	0.725403	0.139421	1.63537
lysoPC	lysoPC a C18:2	bmi	91	0	91	0	-0.0852091	-0.147978	-0.0224403	0.0320255	0.00779867	0.145947	0.835806	-8.16797
lysoPC	lysoPC a C18:2	everneveryes	91	0	91	0	0.516436	0.00544147	1.02743	0.260716	0.0476098	0.162279	0.789737	67.6044
lysoPC	lysoPC a C18:2	Plateplate02	91	0	91	0	0.768951	0.176217	1.36169	0.302421	0.0110015	0.06005	1.22149	115.75
lysoPC	lysoPC a C18:2	smokecurrent_smokers	91	0	91	0	0.201386	-0.224781	0.627553	0.217436	0.354349	0.667912	0.175281	22.3097
lysoPC	lysoPC a C20:3	(Intercept)	91	0	91	0	-0.730419	-2.77991	1.31907	1.04568	0.484857	0.81431	0.08921	-51.8293
lysoPC	lysoPC a C20:3	age	91	0	91	0	-0.000374826	-0.0371418	0.0363922	0.018759	0.984058	0.998172	0.000794652	-0.0374756
lysoPC	lysoPC a C20:3	bmi	91	0	91	0	0.00484093	-0.0581011	0.067783	0.0321139	0.880179	0.97754	0.00986561	0.485267
lysoPC	lysoPC a C20:3	everneveryes	91	0	91	0	0.590258	0.0778536	1.10266	0.261436	0.0239608	0.112103	0.950385	80.4455
lysoPC	lysoPC a C20:3	Plateplate02	91	0	91	0	1.11987	0.525503	1.71424	0.303256	0.000221768	0.00290516	2.53683	206.447
lysoPC	lysoPC a C20:3	smokecurrent_smokers	91	0	91	0	0.0138063	-0.413537	0.441149	0.218036	0.949511	0.971384	0.0126092	1.3902
lysoPC	lysoPC a C20:4	(Intercept)	91	0	91	0	-0.247177	-2.35891	1.86456	1.07744	0.818549	0.973668	0.0115893	-21.8997
lysoPC	lysoPC a C20:4	age	91	0	91	0	0.00111675	-0.0367669	0.0390004	0.0193287	0.953927	0.995644	0.00189584	0.111737
lysoPC	lysoPC a C20:4	bmi	91	0	91	0	-0.00466038	-0.069514	0.0601933	0.0330892	0.887994	0.97754	0.00986561	-0.464954
lysoPC	lysoPC a C20:4	everneveryes	91	0	91	0	0.313017	-0.21495	0.840984	0.269376	0.245233	0.401569	0.39624	36.7544
lysoPC	lysoPC a C20:4	Plateplate02	91	0	91	0	0.845861	0.233439	1.45828	0.312466	0.00678841	0.0423467	1.37318	132.998
lysoPC	lysoPC a C20:4	smokecurrent_smokers	91	0	91	0	-0.206975	-0.647297	0.233347	0.224658	0.3569	0.667912	0.175281	-18.696
lysoPC	lysoPC a C24:0	(Intercept)	91	0	91	0	-0.0510391	-1.90897	1.80689	0.94794	0.957061	0.979492	0.0089991	-4.97585
lysoPC	lysoPC a C24:0	age	91	0	91	0	0.0185302	-0.0148002	0.0518607	0.0170056	0.275866	0.690055	0.161116	1.8703
lysoPC	lysoPC a C24:0	bmi	91	0	91	0	-0.0391539	-0.0962128	0.017905	0.0291122	0.178648	0.626369	0.20317	-3.83973
lysoPC	lysoPC a C24:0	everneveryes	91	0	91	0	0.0923739	-0.372137	0.556885	0.237	0.696711	0.777994	0.109024	9.67748
lysoPC	lysoPC a C24:0	Plateplate02	91	0	91	0	1.30244	0.763625	1.84126	0.274911	2.16177e-06	5.66384e-05	4.24689	267.826
lysoPC	lysoPC a C24:0	smokecurrent_smokers	91	0	91	0	-0.0316083	-0.419008	0.355792	0.197657	0.872948	0.958927	0.0182146	-3.1114
lysoPC	lysoPC a C26:1	(Intercept)	91	28	63	0	-1.41168	-3.85919	1.03583	1.24875	0.258278	0.762102	0.117987	-75.6266
lysoPC	lysoPC a C26:1	age	91	28	63	0	0.0256527	-0.0171574	0.0684627	0.0218423	0.240214	0.690055	0.161116	2.59845
lysoPC	lysoPC a C26:1	bmi	91	28	63	0	-0.00757433	-0.0803064	0.0651578	0.0371089	0.838267	0.963271	0.0162513	-0.754572
lysoPC	lysoPC a C26:1	everneveryes	91	28	63	0	0.443028	-0.176534	1.06259	0.316109	0.161064	0.299505	0.523596	55.7415
lysoPC	lysoPC a C26:1	Plateplate02	91	28	63	0	1.49515	0.807372	2.18293	0.350915	2.03761e-05	0.000333659	3.4767	346.001
lysoPC	lysoPC a C26:1	smokecurrent_smokers	91	28	63	0	-0.0117821	-0.511269	0.487705	0.254845	0.963125	0.971384	0.0126092	-1.1713
lysoPC	lysoPC a C28:1	(Intercept)	91	11	80	0	-1.60593	-3.58156	0.369712	1.008	0.111119	0.630441	0.200355	-79.9296
lysoPC	lysoPC a C28:1	age	91	11	80	0	0.026536	-0.00892415	0.0619961	0.0180922	0.142456	0.690055	0.161116	2.68912
lysoPC	lysoPC a C28:1	bmi	91	11	80	0	0.0123405	-0.0481075	0.0727885	0.0308414	0.689063	0.93059	0.0312417	1.24169
lysoPC	lysoPC a C28:1	everneveryes	91	11	80	0	0.157635	-0.342987	0.658257	0.255424	0.537136	0.676585	0.169678	17.0739
lysoPC	lysoPC a C28:1	Plateplate02	91	11	80	0	1.35992	0.787336	1.93251	0.292141	3.23944e-06	7.07277e-05	4.15041	289.589
lysoPC	lysoPC a C28:1	smokecurrent_smokers	91	11	80	0	0.0282086	-0.383811	0.440228	0.210218	0.893254	0.958927	0.0182146	2.86102
PC aa	PC aa C24:0	(Intercept)	91	18	73	0	-1.19542	-3.39937	1.00853	1.12449	0.287745	0.762102	0.117987	-69.7424
PC aa	PC aa C24:0	age	91	18	73	0	0.0110512	-0.0279547	0.0500571	0.0199013	0.578689	0.881492	0.0547818	1.11125
PC aa	PC aa C24:0	bmi	91	18	73	0	-0.00110936	-0.0675666	0.0653479	0.0339074	0.9739	0.994539	0.00237838	-0.110875
PC aa	PC aa C24:0	everneveryes	91	18	73	0	0.538709	-0.0161554	1.09357	0.283099	0.0570539	0.162279	0.789737	71.3793
PC aa	PC aa C24:0	Plateplate02	91	18	73	0	1.9938	1.36359	2.62402	0.321544	5.62062e-10	7.36301e-08	7.13294	634.34
PC aa	PC aa C24:0	smokecurrent_smokers	91	18	73	0	-0.0380804	-0.490259	0.414098	0.230707	0.868898	0.958927	0.0182146	-3.73644
PC aa	PC aa C28:1	(Intercept)	91	0	91	0	-1.65063	-3.65336	0.352092	1.02182	0.106226	0.630441	0.200355	-80.8071
PC aa	PC aa C28:1	age	91	0	91	0	0.0177148	-0.0182132	0.0536429	0.018331	0.33385	0.708124	0.149891	1.78727
PC aa	PC aa C28:1	bmi	91	0	91	0	0.0519376	-0.00956814	0.113443	0.0313811	0.0979118	0.458087	0.339052	5.33101
PC aa	PC aa C28:1	everneveryes	91	0	91	0	-0.372168	-0.87288	0.128545	0.25547	0.145173	0.279672	0.553352	-31.0761
PC aa	PC aa C28:1	Plateplate02	91	0	91	0	0.718287	0.137479	1.29909	0.296336	0.0153551	0.0773661	1.11145	105.092
PC aa	PC aa C28:1	smokecurrent_smokers	91	0	91	0	-0.11071	-0.528301	0.306882	0.213061	0.603332	0.834097	0.0787835	-10.4801
PC aa	PC aa C30:0	(Intercept)	91	0	91	0	-1.49681	-3.60958	0.615964	1.07797	0.164969	0.740398	0.130535	-77.6157
PC aa	PC aa C30:0	age	91	0	91	0	0.0258802	-0.0120221	0.0637825	0.0193383	0.180802	0.690055	0.161116	2.6218
PC aa	PC aa C30:0	bmi	91	0	91	0	0.0210693	-0.0438162	0.0859548	0.0331055	0.524497	0.889915	0.0506515	2.12928
PC aa	PC aa C30:0	everneveryes	91	0	91	0	0.053117	-0.47511	0.581344	0.269508	0.843758	0.884259	0.0534206	5.4553
PC aa	PC aa C30:0	Plateplate02	91	0	91	0	0.536566	-0.0761569	1.14929	0.31262	0.086097	0.239973	0.619838	71.0125
PC aa	PC aa C30:0	smokecurrent_smokers	91	0	91	0	-0.18449	-0.625028	0.256049	0.224769	0.411762	0.69775	0.1563	-16.8471
PC aa	PC aa C30:2	(Intercept)	91	1	90	0	0.534248	-1.3962	2.4647	0.984941	0.587532	0.862213	0.0643856	70.6165
PC aa	PC aa C30:2	age	91	1	90	0	-0.0206829	-0.0553135	0.0139476	0.017669	0.241768	0.690055	0.161116	-2.04705
PC aa	PC aa C30:2	bmi	91	1	90	0	-0.00884762	-0.0681086	0.0504134	0.0302358	0.769812	0.960432	0.0175335	-0.88086
PC aa	PC aa C30:2	everneveryes	91	1	90	0	0.220725	-0.261727	0.703178	0.246154	0.369881	0.521015	0.28315	24.6981
PC aa	PC aa C30:2	Plateplate02	91	1	90	0	1.31124	0.75168	1.8708	0.285494	4.3718e-06	8.1815e-05	4.08717	271.076
PC aa	PC aa C30:2	smokecurrent_smokers	91	1	90	0	0.0435787	-0.35889	0.446048	0.205345	0.831934	0.958927	0.0182146	4.45422
PC aa	PC aa C32:0	(Intercept)	91	0	91	0	0.267477	-1.86399	2.39894	1.0875	0.805717	0.973668	0.0115893	30.6663
PC aa	PC aa C32:0	age	91	0	91	0	0.0113726	-0.026865	0.0496102	0.0195093	0.55994	0.881492	0.0547818	1.14375
PC aa	PC aa C32:0	bmi	91	0	91	0	-0.0189432	-0.0844028	0.0465163	0.0333983	0.570585	0.889915	0.0506515	-1.87649
PC aa	PC aa C32:0	everneveryes	91	0	91	0	-0.3179	-0.8508	0.215	0.271893	0.242319	0.401569	0.39624	-27.2324
PC aa	PC aa C32:0	Plateplate02	91	0	91	0	0.202324	-0.41582	0.820468	0.315385	0.521189	0.703506	0.152732	22.4244
PC aa	PC aa C32:0	smokecurrent_smokers	91	0	91	0	-0.195153	-0.639589	0.249283	0.226757	0.389444	0.69775	0.1563	-17.7291
PC aa	PC aa C32:1	(Intercept)	91	0	91	0	-1.13797	-3.30116	1.02522	1.10369	0.302514	0.762102	0.117987	-67.953
PC aa	PC aa C32:1	age	91	0	91	0	0.0115716	-0.0272351	0.0503784	0.0197997	0.558928	0.881492	0.0547818	1.16389
PC aa	PC aa C32:1	bmi	91	0	91	0	0.0366911	-0.0297428	0.103125	0.0338955	0.279041	0.710679	0.148326	3.73725
PC aa	PC aa C32:1	everneveryes	91	0	91	0	-0.199958	-0.74079	0.340874	0.27594	0.46867	0.607879	0.216183	-18.1235
PC aa	PC aa C32:1	Plateplate02	91	0	91	0	0.272503	-0.354841	0.899848	0.32008	0.394569	0.6081	0.216025	31.3248
PC aa	PC aa C32:1	smokecurrent_smokers	91	0	91	0	-0.0697618	-0.520813	0.381289	0.230132	0.761785	0.921634	0.0354414	-6.73841
PC aa	PC aa C32:2	(Intercept)	91	0	91	0	-1.58224	-3.68384	0.519355	1.07226	0.140049	0.705629	0.151423	-79.4486
PC aa	PC aa C32:2	age	91	0	91	0	0.0249135	-0.0127883	0.0626153	0.019236	0.195268	0.690055	0.161116	2.52264
PC aa	PC aa C32:2	bmi	91	0	91	0	0.0295138	-0.0350285	0.0940561	0.0329304	0.37012	0.8105	0.0912471	2.99536
PC aa	PC aa C32:2	everneveryes	91	0	91	0	-0.109029	-0.634462	0.416403	0.268083	0.684228	0.772726	0.111974	-10.3296
PC aa	PC aa C32:2	Plateplate02	91	0	91	0	0.607174	-0.00230854	1.21666	0.310966	0.0508741	0.154989	0.8097	83.5237
PC aa	PC aa C32:2	smokecurrent_smokers	91	0	91	0	-0.0656151	-0.503823	0.372593	0.22358	0.769159	0.921634	0.0354414	-6.35088
PC aa	PC aa C32:3	(Intercept)	91	0	91	0	-1.49305	-3.35228	0.366182	0.948604	0.115501	0.630441	0.200355	-77.5313
PC aa	PC aa C32:3	age	91	0	91	0	0.0175992	-0.0157546	0.0509531	0.0170176	0.301052	0.691891	0.159963	1.7755
PC aa	PC aa C32:3	bmi	91	0	91	0	0.0507538	-0.00634515	0.107853	0.0291326	0.0814801	0.426956	0.369617	5.20638
PC aa	PC aa C32:3	everneveryes	91	0	91	0	-0.437973	-0.90281	0.0268635	0.237166	0.0647913	0.169753	0.770182	-35.4657
PC aa	PC aa C32:3	Plateplate02	91	0	91	0	0.812407	0.273214	1.3516	0.275104	0.00314607	0.0271202	1.56671	125.332
PC aa	PC aa C32:3	smokecurrent_smokers	91	0	91	0	-0.433511	-0.821183	-0.0458396	0.197795	0.0284	0.265742	0.575539	-35.1771
PC aa	PC aa C34:1	(Intercept)	91	0	91	0	-0.164937	-2.24079	1.91091	1.05913	0.876246	0.973668	0.0115893	-15.2053
PC aa	PC aa C34:1	age	91	0	91	0	0.00881639	-0.0284235	0.0460563	0.0190003	0.642638	0.913638	0.0392257	0.885537
PC aa	PC aa C34:1	bmi	91	0	91	0	-0.000597771	-0.0643494	0.0631538	0.0325269	0.985338	0.994539	0.00237838	-0.0597592
PC aa	PC aa C34:1	everneveryes	91	0	91	0	-0.312849	-0.831845	0.206146	0.264798	0.23742	0.398743	0.399307	-26.864
PC aa	PC aa C34:1	Plateplate02	91	0	91	0	0.60471	0.00269515	1.20673	0.307156	0.0489831	0.154581	0.810844	83.0722
PC aa	PC aa C34:1	smokecurrent_smokers	91	0	91	0	-0.0833428	-0.516182	0.349497	0.220841	0.705885	0.909461	0.0412158	-7.99643
PC aa	PC aa C34:2	(Intercept)	91	0	91	0	0.612474	-1.46734	2.69229	1.06115	0.563818	0.858839	0.0660885	84.499
PC aa	PC aa C34:2	age	91	0	91	0	0.00430089	-0.0330101	0.0416119	0.0190366	0.821258	0.96542	0.0152838	0.431015
PC aa	PC aa C34:2	bmi	91	0	91	0	-0.0343905	-0.0982637	0.0294828	0.032589	0.291298	0.710679	0.148326	-3.38058
PC aa	PC aa C34:2	everneveryes	91	0	91	0	-0.13953	-0.659516	0.380456	0.265304	0.59894	0.740199	0.130651	-13.0233
PC aa	PC aa C34:2	Plateplate02	91	0	91	0	0.646068	0.0429036	1.24923	0.307742	0.0357836	0.123359	0.908829	90.8023
PC aa	PC aa C34:2	smokecurrent_smokers	91	0	91	0	-0.0367265	-0.470392	0.396939	0.221262	0.868167	0.958927	0.0182146	-3.60603
PC aa	PC aa C34:3	(Intercept)	91	0	91	0	-1.0616	-3.14029	1.01709	1.06058	0.316843	0.768637	0.114279	-65.4099
PC aa	PC aa C34:3	age	91	0	91	0	0.0183377	-0.0189532	0.0556285	0.0190263	0.335143	0.708124	0.149891	1.85069
PC aa	PC aa C34:3	bmi	91	0	91	0	0.0287124	-0.0351264	0.0925512	0.0325714	0.378036	0.8105	0.0912471	2.91286
PC aa	PC aa C34:3	everneveryes	91	0	91	0	-0.403351	-0.923057	0.116354	0.265161	0.12822	0.262451	0.580952	-33.1923
PC aa	PC aa C34:3	Plateplate02	91	0	91	0	0.407082	-0.195757	1.00992	0.307577	0.185664	0.409592	0.387649	50.2428
PC aa	PC aa C34:3	smokecurrent_smokers	91	0	91	0	-0.138415	-0.571846	0.295017	0.221143	0.531377	0.818945	0.0867451	-12.9262
PC aa	PC aa C34:4	(Intercept)	91	0	91	0	-1.89356	-3.96347	0.176346	1.0561	0.0729754	0.56234	0.250001	-84.9466
PC aa	PC aa C34:4	age	91	0	91	0	0.0170523	-0.020081	0.0541856	0.0189459	0.368093	0.725403	0.139421	1.71985
PC aa	PC aa C34:4	bmi	91	0	91	0	0.0687342	0.00516505	0.132303	0.0324338	0.0340725	0.318821	0.496453	7.11514
PC aa	PC aa C34:4	everneveryes	91	0	91	0	-0.352165	-0.869675	0.165345	0.264041	0.182285	0.327115	0.4853	-29.6836
PC aa	PC aa C34:4	Plateplate02	91	0	91	0	0.272281	-0.328011	0.872573	0.306277	0.374001	0.583264	0.234135	31.2956
PC aa	PC aa C34:4	smokecurrent_smokers	91	0	91	0	-0.277402	-0.709003	0.154198	0.220208	0.207768	0.500904	0.300246	-24.225
PC aa	PC aa C36:0	(Intercept)	91	0	91	0	1.24329	-0.791992	3.27857	1.03843	0.231198	0.762102	0.117987	246.699
PC aa	PC aa C36:0	age	91	0	91	0	0.00480165	-0.0317104	0.0413137	0.0186289	0.796598	0.96542	0.0152838	0.48132
PC aa	PC aa C36:0	bmi	91	0	91	0	-0.0349798	-0.0974853	0.0275258	0.0318912	0.272708	0.710679	0.148326	-3.4375
PC aa	PC aa C36:0	everneveryes	91	0	91	0	-0.53778	-1.04663	-0.028928	0.259623	0.0383226	0.147655	0.830752	-41.5956
PC aa	PC aa C36:0	Plateplate02	91	0	91	0	-0.403452	-0.993701	0.186797	0.301153	0.180346	0.409592	0.387649	-33.199
PC aa	PC aa C36:0	smokecurrent_smokers	91	0	91	0	-0.496695	-0.921075	-0.0723154	0.216524	0.0217936	0.237913	0.623582	-39.1461
PC aa	PC aa C36:1	(Intercept)	91	0	91	0	-1.88927	-3.89078	0.11225	1.0212	0.0643071	0.56234	0.250001	-84.8817
PC aa	PC aa C36:1	age	91	0	91	0	0.0342239	-0.00168241	0.0701303	0.0183199	0.0617441	0.690055	0.161116	3.48163
PC aa	PC aa C36:1	bmi	91	0	91	0	0.0273985	-0.0340702	0.0888671	0.0313621	0.382327	0.8105	0.0912471	2.77773
PC aa	PC aa C36:1	everneveryes	91	0	91	0	-0.126124	-0.626534	0.374286	0.255316	0.621312	0.744314	0.128244	-11.8495
PC aa	PC aa C36:1	Plateplate02	91	0	91	0	0.869859	0.289402	1.45032	0.296157	0.00331239	0.0271202	1.56671	138.657
PC aa	PC aa C36:1	smokecurrent_smokers	91	0	91	0	-0.106691	-0.524031	0.310649	0.212932	0.616332	0.834097	0.0787835	-10.1197
PC aa	PC aa C36:2	(Intercept)	91	0	91	0	-0.76873	-2.85532	1.31786	1.06461	0.470246	0.810556	0.0912171	-53.6398
PC aa	PC aa C36:2	age	91	0	91	0	0.0304601	-0.00697244	0.0678927	0.0190986	0.110737	0.690055	0.161116	3.09288
PC aa	PC aa C36:2	bmi	91	0	91	0	-0.0166547	-0.0807361	0.0474267	0.0326952	0.610477	0.894755	0.048296	-1.65168
PC aa	PC aa C36:2	everneveryes	91	0	91	0	-0.102277	-0.623957	0.419404	0.266168	0.700788	0.777994	0.109024	-9.72205
PC aa	PC aa C36:2	Plateplate02	91	0	91	0	0.606295	0.0011657	1.21143	0.308745	0.0495603	0.154581	0.810844	83.3626
PC aa	PC aa C36:2	smokecurrent_smokers	91	0	91	0	0.0302813	-0.404798	0.46536	0.221983	0.891495	0.958927	0.0182146	3.07445
PC aa	PC aa C36:3	(Intercept)	91	0	91	0	-0.724987	-2.87513	1.42515	1.09703	0.5087	0.822713	0.0847517	-51.5669
PC aa	PC aa C36:3	age	91	0	91	0	0.00527662	-0.033296	0.0438493	0.0196803	0.788609	0.96542	0.0152838	0.529056
PC aa	PC aa C36:3	bmi	91	0	91	0	0.0290293	-0.0370038	0.0950624	0.033691	0.388889	0.8105	0.0912471	2.94547
PC aa	PC aa C36:3	everneveryes	91	0	91	0	-0.22046	-0.758029	0.317109	0.274275	0.421517	0.569265	0.244686	-19.785
PC aa	PC aa C36:3	Plateplate02	91	0	91	0	0.339232	-0.284328	0.962792	0.318149	0.286303	0.506833	0.295135	40.3868
PC aa	PC aa C36:3	smokecurrent_smokers	91	0	91	0	-0.111747	-0.560077	0.336583	0.228744	0.625177	0.835696	0.0779516	-10.573
PC aa	PC aa C36:4	(Intercept)	91	0	91	0	-0.319184	-2.39351	1.75514	1.05835	0.762967	0.970398	0.0130502	-27.3258
PC aa	PC aa C36:4	age	91	0	91	0	-0.00677513	-0.0439876	0.0304374	0.0189863	0.72121	0.944784	0.0246673	-0.675223
PC aa	PC aa C36:4	bmi	91	0	91	0	0.0525886	-0.011116	0.116293	0.032503	0.105671	0.477339	0.321173	5.3996
PC aa	PC aa C36:4	everneveryes	91	0	91	0	-0.698116	-1.21673	-0.179502	0.264604	0.00833117	0.0779559	1.10815	-50.2478
PC aa	PC aa C36:4	Plateplate02	91	0	91	0	-0.190368	-0.79194	0.411204	0.30693	0.535104	0.703506	0.152732	-17.3345
PC aa	PC aa C36:4	smokecurrent_smokers	91	0	91	0	-0.335179	-0.7677	0.0973419	0.220678	0.128798	0.414636	0.382333	-28.479
PC aa	PC aa C36:5	(Intercept)	91	0	91	0	-0.697323	-2.75325	1.3586	1.04896	0.506194	0.822713	0.0847517	-50.2084
PC aa	PC aa C36:5	age	91	0	91	0	0.0208938	-0.0159886	0.0577762	0.0188179	0.266864	0.690055	0.161116	2.11136
PC aa	PC aa C36:5	bmi	91	0	91	0	0.0221628	-0.0409769	0.0853024	0.0322147	0.491471	0.881956	0.0545533	2.24102
PC aa	PC aa C36:5	everneveryes	91	0	91	0	-0.611447	-1.12546	-0.0974336	0.262257	0.0197278	0.099398	1.00262	-45.7435
PC aa	PC aa C36:5	Plateplate02	91	0	91	0	-0.0604287	-0.656665	0.535808	0.304208	0.842542	0.885211	0.0529533	-5.86392
PC aa	PC aa C36:5	smokecurrent_smokers	91	0	91	0	-0.376221	-0.804905	0.052464	0.218721	0.0854149	0.40644	0.391003	-31.3549
PC aa	PC aa C36:6	(Intercept)	91	0	91	0	-0.797221	-2.8324	1.23795	1.03837	0.44263	0.808417	0.0923647	-54.9421
PC aa	PC aa C36:6	age	91	0	91	0	0.0165635	-0.0199467	0.0530737	0.018628	0.373911	0.725403	0.139421	1.67014
PC aa	PC aa C36:6	bmi	91	0	91	0	0.0331626	-0.0293398	0.095665	0.0318896	0.298377	0.710679	0.148326	3.37186
PC aa	PC aa C36:6	everneveryes	91	0	91	0	-0.651602	-1.16043	-0.142776	0.25961	0.0120756	0.0878833	1.05609	-47.879
PC aa	PC aa C36:6	Plateplate02	91	0	91	0	0.101238	-0.488981	0.691457	0.301138	0.736732	0.824887	0.0836053	10.654
PC aa	PC aa C36:6	smokecurrent_smokers	91	0	91	0	-0.349813	-0.774171	0.0745454	0.216513	0.106167	0.40644	0.391003	-29.518
PC aa	PC aa C38:0	(Intercept)	91	0	91	0	0.836503	-1.13715	2.81015	1.00698	0.406141	0.806129	0.0935954	130.828
PC aa	PC aa C38:0	age	91	0	91	0	0.00897314	-0.0264333	0.0443796	0.0180648	0.619387	0.901553	0.0450089	0.901352
PC aa	PC aa C38:0	bmi	91	0	91	0	-0.0172363	-0.0778492	0.0433765	0.0309255	0.577288	0.889915	0.0506515	-1.70886
PC aa	PC aa C38:0	everneveryes	91	0	91	0	-0.757186	-1.25063	-0.263743	0.251761	0.00263358	0.0383333	1.41642	-53.1016
PC aa	PC aa C38:0	Plateplate02	91	0	91	0	-0.273567	-0.845943	0.298808	0.292034	0.348879	0.57852	0.237681	-23.9339
PC aa	PC aa C38:0	smokecurrent_smokers	91	0	91	0	-0.568274	-0.979803	-0.156745	0.209968	0.00680001	0.146979	0.832745	-43.3498
PC aa	PC aa C38:1	(Intercept)	91	0	91	0	-0.438549	-2.54132	1.66423	1.07286	0.682712	0.941425	0.0262145	-35.5028
PC aa	PC aa C38:1	age	91	0	91	0	0.0278207	-0.0099022	0.0655436	0.0192467	0.148324	0.690055	0.161116	2.82113
PC aa	PC aa C38:1	bmi	91	0	91	0	-0.0122724	-0.0768508	0.0523061	0.0329488	0.709545	0.935327	0.0290366	-1.21974
PC aa	PC aa C38:1	everneveryes	91	0	91	0	-0.473605	-0.999332	0.052122	0.268233	0.077455	0.194244	0.711653	-37.7247
PC aa	PC aa C38:1	Plateplate02	91	0	91	0	0.115643	-0.49418	0.725467	0.31114	0.710134	0.81265	0.0900966	12.2595
PC aa	PC aa C38:1	smokecurrent_smokers	91	0	91	0	0.14456	-0.293894	0.583013	0.223705	0.518146	0.80806	0.0925561	15.553
PC aa	PC aa C38:3	(Intercept)	91	0	91	0	-1.4209	-3.47096	0.629147	1.04596	0.174317	0.740398	0.130535	-75.8504
PC aa	PC aa C38:3	age	91	0	91	0	-4.29917e-05	-0.0368201	0.0367341	0.0187642	0.998172	0.998172	0.000794652	-0.00429908
PC aa	PC aa C38:3	bmi	91	0	91	0	0.0715765	0.00861726	0.134536	0.0321227	0.0258655	0.304804	0.515979	7.42003
PC aa	PC aa C38:3	everneveryes	91	0	91	0	-0.340144	-0.852689	0.172401	0.261507	0.193359	0.342298	0.465595	-28.8332
PC aa	PC aa C38:3	Plateplate02	91	0	91	0	0.502432	-0.0921011	1.09696	0.303339	0.0976531	0.2644	0.577739	65.2736
PC aa	PC aa C38:3	smokecurrent_smokers	91	0	91	0	-0.189484	-0.616944	0.237976	0.218096	0.38495	0.69775	0.1563	-17.2614
PC aa	PC aa C38:4	(Intercept)	91	0	91	0	-1.11926	-3.13603	0.897513	1.02898	0.276713	0.762102	0.117987	-67.3479
PC aa	PC aa C38:4	age	91	0	91	0	0.00485829	-0.0313218	0.0410384	0.0184596	0.792408	0.96542	0.0152838	0.487011
PC aa	PC aa C38:4	bmi	91	0	91	0	0.0648407	0.00290349	0.126778	0.0316012	0.0401849	0.350948	0.454757	6.69891
PC aa	PC aa C38:4	everneveryes	91	0	91	0	-0.63133	-1.13555	-0.127105	0.257262	0.0141265	0.0881224	1.05491	-46.8116
PC aa	PC aa C38:4	Plateplate02	91	0	91	0	0.179114	-0.405768	0.763996	0.298415	0.548361	0.703506	0.152732	19.6157
PC aa	PC aa C38:4	smokecurrent_smokers	91	0	91	0	-0.372185	-0.792706	0.0483364	0.214556	0.0827979	0.40644	0.391003	-31.0773
PC aa	PC aa C38:5	(Intercept)	91	0	91	0	-0.126605	-2.11153	1.85832	1.01274	0.900513	0.973668	0.0115893	-11.8918
PC aa	PC aa C38:5	age	91	0	91	0	0.00400804	-0.0316008	0.0396168	0.0181681	0.825397	0.96542	0.0152838	0.401609
PC aa	PC aa C38:5	bmi	91	0	91	0	0.0246815	-0.0362778	0.0856408	0.0311023	0.427452	0.811539	0.0906906	2.49886
PC aa	PC aa C38:5	everneveryes	91	0	91	0	-0.64027	-1.13653	-0.144007	0.2532	0.0114482	0.0878833	1.05609	-47.285
PC aa	PC aa C38:5	Plateplate02	91	0	91	0	0.176592	-0.399055	0.752239	0.293703	0.547667	0.703506	0.152732	19.3144
PC aa	PC aa C38:5	smokecurrent_smokers	91	0	91	0	-0.52044	-0.934321	-0.106559	0.211168	0.0137174	0.199665	0.699699	-40.5741
PC aa	PC aa C38:6	(Intercept)	91	0	91	0	1.1064	-0.873742	3.08654	1.01029	0.273462	0.762102	0.117987	202.345
PC aa	PC aa C38:6	age	91	0	91	0	-0.0154764	-0.0509993	0.0200465	0.0181242	0.393157	0.725403	0.139421	-1.53573
PC aa	PC aa C38:6	bmi	91	0	91	0	0.0156176	-0.0451946	0.0764298	0.0310272	0.614717	0.894755	0.048296	1.57402
PC aa	PC aa C38:6	everneveryes	91	0	91	0	-1.0318	-1.52687	-0.536738	0.252589	4.40943e-05	0.00288818	2.53938	-64.3637
PC aa	PC aa C38:6	Plateplate02	91	0	91	0	-0.348903	-0.923161	0.225355	0.292994	0.233725	0.450264	0.346532	-29.4538
PC aa	PC aa C38:6	smokecurrent_smokers	91	0	91	0	-0.328209	-0.741091	0.0846739	0.210658	0.11923	0.40644	0.391003	-27.9787
PC aa	PC aa C40:2	(Intercept)	91	0	91	0	0.133911	-1.91405	2.18188	1.0449	0.898025	0.973668	0.0115893	14.3291
PC aa	PC aa C40:2	age	91	0	91	0	0.011004	-0.0257357	0.0477436	0.0187451	0.557182	0.881492	0.0547818	1.10647
PC aa	PC aa C40:2	bmi	91	0	91	0	-0.0172009	-0.0800961	0.0456943	0.03209	0.591944	0.891318	0.0499676	-1.70538
PC aa	PC aa C40:2	everneveryes	91	0	91	0	-0.272673	-0.784697	0.23935	0.261241	0.296596	0.462549	0.334842	-23.8658
PC aa	PC aa C40:2	Plateplate02	91	0	91	0	0.643946	0.0500186	1.23787	0.30303	0.0335845	0.12221	0.912893	90.398
PC aa	PC aa C40:2	smokecurrent_smokers	91	0	91	0	-0.181676	-0.608701	0.245349	0.217874	0.40436	0.69775	0.1563	-16.6129
PC aa	PC aa C40:3	(Intercept)	91	0	91	0	-0.838228	-2.80119	1.12473	1.00153	0.402622	0.806129	0.0935954	-56.7524
PC aa	PC aa C40:3	age	91	0	91	0	0.02005	-0.0151647	0.0552647	0.017967	0.26445	0.690055	0.161116	2.02524
PC aa	PC aa C40:3	bmi	91	0	91	0	0.0101025	-0.0501822	0.0703871	0.030758	0.742572	0.944436	0.0248273	1.01537
PC aa	PC aa C40:3	everneveryes	91	0	91	0	-0.185298	-0.67607	0.305473	0.250398	0.459291	0.601672	0.220641	-16.9144
PC aa	PC aa C40:3	Plateplate02	91	0	91	0	0.842713	0.273436	1.41199	0.290452	0.00371524	0.0286292	1.54319	132.266
PC aa	PC aa C40:3	smokecurrent_smokers	91	0	91	0	-0.406157	-0.815458	0.00314363	0.208831	0.0517857	0.357049	0.447272	-33.3795
PC aa	PC aa C40:4	(Intercept)	91	0	91	0	-1.28605	-3.36118	0.789071	1.05876	0.224487	0.762102	0.117987	-72.3641
PC aa	PC aa C40:4	age	91	0	91	0	0.00258014	-0.0346468	0.039807	0.0189937	0.891946	0.988118	0.005191	0.258347
PC aa	PC aa C40:4	bmi	91	0	91	0	0.0632517	-0.000477676	0.126981	0.0325156	0.0517421	0.356748	0.447638	6.52949
PC aa	PC aa C40:4	everneveryes	91	0	91	0	-0.399712	-0.918526	0.119102	0.264706	0.131037	0.264091	0.578247	-32.9487
PC aa	PC aa C40:4	Plateplate02	91	0	91	0	0.418252	-0.183553	1.02006	0.307049	0.173145	0.409592	0.387649	51.9304
PC aa	PC aa C40:4	smokecurrent_smokers	91	0	91	0	-0.128143	-0.560832	0.304545	0.220763	0.561608	0.834097	0.0787835	-12.0273
PC aa	PC aa C40:5	(Intercept)	91	0	91	0	-0.640894	-2.71392	1.43213	1.05768	0.544554	0.849245	0.070967	-47.3179
PC aa	PC aa C40:5	age	91	0	91	0	0.002075	-0.0351141	0.0392641	0.0189744	0.912919	0.988367	0.00508198	0.207715
PC aa	PC aa C40:5	bmi	91	0	91	0	0.0394598	-0.0242049	0.103124	0.0324826	0.224443	0.700048	0.154872	4.02487
PC aa	PC aa C40:5	everneveryes	91	0	91	0	-0.436138	-0.954426	0.0821498	0.264437	0.0990851	0.221817	0.654006	-35.3472
PC aa	PC aa C40:5	Plateplate02	91	0	91	0	0.353173	-0.248021	0.954368	0.306738	0.249574	0.467059	0.330628	42.3578
PC aa	PC aa C40:5	smokecurrent_smokers	91	0	91	0	-0.288743	-0.720992	0.143507	0.22054	0.190447	0.489188	0.310524	-25.0795
PC aa	PC aa C40:6	(Intercept)	91	0	91	0	0.483026	-1.51847	2.48452	1.02119	0.636211	0.896168	0.0476103	62.0972
PC aa	PC aa C40:6	age	91	0	91	0	-0.00964686	-0.0455529	0.0262592	0.0183197	0.598483	0.888804	0.0511942	-0.960048
PC aa	PC aa C40:6	bmi	91	0	91	0	0.0298238	-0.0316443	0.0912919	0.0313619	0.341626	0.785139	0.105053	3.0273
PC aa	PC aa C40:6	everneveryes	91	0	91	0	-0.944631	-1.44504	-0.444225	0.255314	0.0002157	0.0094189	2.026	-61.1177
PC aa	PC aa C40:6	Plateplate02	91	0	91	0	-0.190779	-0.771231	0.389673	0.296154	0.519454	0.703506	0.152732	-17.3685
PC aa	PC aa C40:6	smokecurrent_smokers	91	0	91	0	-0.335598	-0.752934	0.0817376	0.21293	0.115004	0.40644	0.391003	-28.509
PC aa	PC aa C42:0	(Intercept)	91	0	91	0	1.86316	-0.119944	3.84627	1.01181	0.0655601	0.56234	0.250001	544.41
PC aa	PC aa C42:0	age	91	0	91	0	0.00298172	-0.0325944	0.0385579	0.0181514	0.869519	0.988118	0.005191	0.298617
PC aa	PC aa C42:0	bmi	91	0	91	0	-0.0568383	-0.117742	0.00406508	0.0310737	0.0673781	0.405743	0.391748	-5.52532
PC aa	PC aa C42:0	everneveryes	91	0	91	0	-0.747384	-1.24319	-0.251576	0.252968	0.00313217	0.0410315	1.38688	-52.6396
PC aa	PC aa C42:0	Plateplate02	91	0	91	0	-0.215546	-0.790665	0.359573	0.293433	0.462604	0.658707	0.181308	-19.3899
PC aa	PC aa C42:0	smokecurrent_smokers	91	0	91	0	-0.362923	-0.776424	0.0505789	0.210974	0.0853917	0.40644	0.391003	-30.436
PC aa	PC aa C42:1	(Intercept)	91	0	91	0	0.783971	-1.28031	2.84825	1.05322	0.456663	0.808417	0.0923647	119.015
PC aa	PC aa C42:1	age	91	0	91	0	0.000822491	-0.0362099	0.0378548	0.0188944	0.965278	0.995681	0.00187989	0.082283
PC aa	PC aa C42:1	bmi	91	0	91	0	-0.015041	-0.0784373	0.0483552	0.0323456	0.641925	0.914045	0.0390325	-1.49285
PC aa	PC aa C42:1	everneveryes	91	0	91	0	-0.565461	-1.08156	-0.0493578	0.263323	0.0317609	0.130021	0.885985	-43.1902
PC aa	PC aa C42:1	Plateplate02	91	0	91	0	0.149745	-0.448915	0.748404	0.305444	0.623956	0.743074	0.128968	16.1538
PC aa	PC aa C42:1	smokecurrent_smokers	91	0	91	0	-0.31544	-0.745867	0.114987	0.21961	0.150898	0.438014	0.358512	-27.0532
PC aa	PC aa C42:2	(Intercept)	91	0	91	0	0.0955406	-1.92824	2.11933	1.03256	0.926279	0.973668	0.0115893	10.0254
PC aa	PC aa C42:2	age	91	0	91	0	0.0385945	0.00228868	0.0749004	0.0185237	0.0372041	0.690055	0.161116	3.9349
PC aa	PC aa C42:2	bmi	91	0	91	0	-0.044619	-0.106772	0.0175336	0.0317111	0.159413	0.580087	0.236507	-4.36382
PC aa	PC aa C42:2	everneveryes	91	0	91	0	-0.492075	-0.998054	0.0139028	0.258157	0.056636	0.162279	0.789737	-38.8644
PC aa	PC aa C42:2	Plateplate02	91	0	91	0	-0.171639	-0.758555	0.415277	0.299452	0.566525	0.706808	0.150699	-15.7717
PC aa	PC aa C42:2	smokecurrent_smokers	91	0	91	0	-0.277738	-0.699722	0.144245	0.215302	0.197051	0.491658	0.308337	-24.2505
PC aa	PC aa C42:4	(Intercept)	91	0	91	0	0.636196	-1.49563	2.76803	1.08769	0.558611	0.858839	0.0660885	88.928
PC aa	PC aa C42:4	age	91	0	91	0	-0.0111712	-0.0494154	0.0270729	0.0195127	0.566975	0.881492	0.0547818	-1.11091
PC aa	PC aa C42:4	bmi	91	0	91	0	-0.00784924	-0.07332	0.0576215	0.0334041	0.814225	0.960933	0.017307	-0.781851
PC aa	PC aa C42:4	everneveryes	91	0	91	0	-0.127967	-0.660958	0.405024	0.271939	0.637947	0.752892	0.123267	-12.0117
PC aa	PC aa C42:4	Plateplate02	91	0	91	0	0.520545	-0.097705	1.13879	0.315439	0.0988977	0.2644	0.577739	68.2944
PC aa	PC aa C42:4	smokecurrent_smokers	91	0	91	0	-0.19401	-0.638521	0.250502	0.226796	0.392309	0.69775	0.1563	-17.635
PC aa	PC aa C42:5	(Intercept)	91	0	91	0	0.839567	-1.20322	2.88235	1.04226	0.420514	0.808417	0.0923647	131.537
PC aa	PC aa C42:5	age	91	0	91	0	-0.00794712	-0.0445938	0.0286996	0.0186976	0.670812	0.915379	0.038399	-0.791562
PC aa	PC aa C42:5	bmi	91	0	91	0	0.00579532	-0.0569407	0.0685314	0.0320088	0.856325	0.975466	0.0107879	0.581214
PC aa	PC aa C42:5	everneveryes	91	0	91	0	-0.747393	-1.25812	-0.236665	0.26058	0.00412831	0.0450674	1.34614	-52.64
PC aa	PC aa C42:5	Plateplate02	91	0	91	0	-0.14311	-0.735535	0.449315	0.302263	0.635884	0.750458	0.124674	-13.3341
PC aa	PC aa C42:5	smokecurrent_smokers	91	0	91	0	-0.373779	-0.799723	0.0521657	0.217323	0.0854459	0.40644	0.391003	-31.1871
PC aa	PC aa C42:6	(Intercept)	91	4	87	0	0.110757	-1.8937	2.11522	1.0227	0.913759	0.973668	0.0115893	11.7124
PC aa	PC aa C42:6	age	91	4	87	0	0.0118612	-0.0241112	0.0478336	0.0183536	0.518111	0.859147	0.0659328	1.19318
PC aa	PC aa C42:6	bmi	91	4	87	0	0.000836488	-0.0607734	0.0624463	0.0314342	0.97877	0.994539	0.00237838	0.0836838
PC aa	PC aa C42:6	everneveryes	91	4	87	0	-0.59681	-1.09741	-0.0962139	0.255411	0.0194565	0.099398	1.00262	-44.9435
PC aa	PC aa C42:6	Plateplate02	91	4	87	0	0.154007	-0.426149	0.734163	0.296003	0.602862	0.735241	0.13357	16.65
PC aa	PC aa C42:6	smokecurrent_smokers	91	4	87	0	-0.512533	-0.932256	-0.0928096	0.214148	0.0166951	0.218706	0.660138	-40.1023
PC ae	PC ae C30:0	(Intercept)	91	0	91	0	-1.13076	-3.20774	0.946214	1.0597	0.285946	0.762102	0.117987	-67.7214
PC ae	PC ae C30:0	age	91	0	91	0	0.0224201	-0.0148401	0.0596802	0.0190106	0.238261	0.690055	0.161116	2.26733
PC ae	PC ae C30:0	bmi	91	0	91	0	0.0136025	-0.0501837	0.0773888	0.0325446	0.675972	0.93059	0.0312417	1.36955
PC ae	PC ae C30:0	everneveryes	91	0	91	0	-0.0783017	-0.597579	0.440976	0.264942	0.76758	0.831407	0.0801862	-7.53146
PC ae	PC ae C30:0	Plateplate02	91	0	91	0	0.646251	0.0439089	1.24859	0.307323	0.0354798	0.123359	0.908829	90.8373
PC ae	PC ae C30:0	smokecurrent_smokers	91	0	91	0	-0.179012	-0.612087	0.254062	0.220961	0.417851	0.69775	0.1563	-16.3904
PC ae	PC ae C30:1	(Intercept)	91	1	90	0	-1.17036	-3.07299	0.732256	0.970743	0.227957	0.762102	0.117987	-68.9746
PC ae	PC ae C30:1	age	91	1	90	0	0.0214265	-0.0127229	0.0555759	0.0174235	0.218791	0.690055	0.161116	2.16577
PC ae	PC ae C30:1	bmi	91	1	90	0	-0.00991288	-0.0683549	0.0485292	0.0298179	0.739552	0.944436	0.0248273	-0.986391
PC ae	PC ae C30:1	everneveryes	91	1	90	0	0.559573	0.0831125	1.03603	0.243096	0.0213434	0.103555	0.98483	74.9925
PC ae	PC ae C30:1	Plateplate02	91	1	90	0	1.51838	0.965959	2.0708	0.281851	7.15798e-08	3.12565e-06	5.50506	356.481
PC ae	PC ae C30:1	smokecurrent_smokers	91	1	90	0	-0.149741	-0.546452	0.24697	0.202407	0.459422	0.752304	0.123607	-13.9069
PC ae	PC ae C30:2	(Intercept)	91	0	91	0	-1.67995	-3.41331	0.053409	0.884383	0.0574892	0.56234	0.250001	-81.3617
PC ae	PC ae C30:2	age	91	0	91	0	0.0225792	-0.00851654	0.0536749	0.0158655	0.154688	0.690055	0.161116	2.2836
PC ae	PC ae C30:2	bmi	91	0	91	0	0.0311517	-0.0220815	0.084385	0.0271603	0.251399	0.710679	0.148326	3.1642
PC ae	PC ae C30:2	everneveryes	91	0	91	0	-0.109421	-0.542788	0.323946	0.22111	0.62069	0.744314	0.128244	-10.3647
PC ae	PC ae C30:2	Plateplate02	91	0	91	0	1.51463	1.01194	2.01732	0.256479	3.51651e-09	2.30331e-07	6.63765	354.772
PC ae	PC ae C30:2	smokecurrent_smokers	91	0	91	0	-0.101401	-0.462826	0.260025	0.184404	0.5824	0.834097	0.0787835	-9.64291
PC ae	PC ae C32:1	(Intercept)	91	0	91	0	-0.0170314	-2.05095	2.01689	1.03773	0.986906	0.992522	0.0032598	-1.68872
PC ae	PC ae C32:1	age	91	0	91	0	0.0337435	-0.0027442	0.0702312	0.0186165	0.0699001	0.690055	0.161116	3.43193
PC ae	PC ae C32:1	bmi	91	0	91	0	-0.0357988	-0.0982627	0.026665	0.0318699	0.261318	0.710679	0.148326	-3.51656
PC ae	PC ae C32:1	everneveryes	91	0	91	0	-0.44803	-0.956542	0.060482	0.25945	0.084195	0.201424	0.695888	-36.1115
PC ae	PC ae C32:1	Plateplate02	91	0	91	0	0.105872	-0.483983	0.695727	0.300952	0.724996	0.818745	0.0868513	11.1679
PC ae	PC ae C32:1	smokecurrent_smokers	91	0	91	0	-0.259659	-0.683755	0.164438	0.21638	0.230134	0.510976	0.291599	-22.8685
PC ae	PC ae C32:2	(Intercept)	91	0	91	0	-0.208307	-2.26986	1.85325	1.05183	0.843012	0.973668	0.0115893	-18.8042
PC ae	PC ae C32:2	age	91	0	91	0	0.019761	-0.0172224	0.0567443	0.0188694	0.294985	0.690055	0.161116	1.99575
PC ae	PC ae C32:2	bmi	91	0	91	0	-0.013172	-0.0764844	0.0501405	0.0323029	0.683446	0.93059	0.0312417	-1.30856
PC ae	PC ae C32:2	everneveryes	91	0	91	0	-0.290862	-0.806283	0.224558	0.262974	0.268706	0.434574	0.361937	-25.2381
PC ae	PC ae C32:2	Plateplate02	91	0	91	0	0.464062	-0.133806	1.06193	0.30504	0.128181	0.335835	0.473874	59.0522
PC ae	PC ae C32:2	smokecurrent_smokers	91	0	91	0	-0.27246	-0.702318	0.157398	0.219319	0.214127	0.500904	0.300246	-23.8496
PC ae	PC ae C34:0	(Intercept)	91	0	91	0	-0.850017	-2.96273	1.26269	1.07793	0.430369	0.808417	0.0923647	-57.2592
PC ae	PC ae C34:0	age	91	0	91	0	0.0243344	-0.0135668	0.0622355	0.0193377	0.208251	0.690055	0.161116	2.46328
PC ae	PC ae C34:0	bmi	91	0	91	0	0.000173006	-0.0647106	0.0650566	0.0331045	0.99583	0.99583	0.0018147	0.0173021
PC ae	PC ae C34:0	everneveryes	91	0	91	0	-0.0595791	-0.58779	0.468632	0.2695	0.825036	0.871611	0.0596775	-5.7839
PC ae	PC ae C34:0	Plateplate02	91	0	91	0	0.439598	-0.173107	1.0523	0.31261	0.15966	0.389415	0.409588	55.2083
PC ae	PC ae C34:0	smokecurrent_smokers	91	0	91	0	-0.243371	-0.683896	0.197155	0.224762	0.2789	0.579935	0.23662	-21.6019
PC ae	PC ae C34:1	(Intercept)	91	0	91	0	-0.399052	-2.43929	1.64119	1.04096	0.70146	0.947333	0.0234975	-32.9044
PC ae	PC ae C34:1	age	91	0	91	0	0.0250268	-0.0115743	0.0616279	0.0186744	0.180191	0.690055	0.161116	2.53426
PC ae	PC ae C34:1	bmi	91	0	91	0	-0.00774567	-0.0704037	0.0549123	0.031969	0.808558	0.960933	0.017307	-0.771575
PC ae	PC ae C34:1	everneveryes	91	0	91	0	-0.382113	-0.892206	0.12798	0.260256	0.142045	0.277729	0.556379	-31.7582
PC ae	PC ae C34:1	Plateplate02	91	0	91	0	0.304546	-0.287143	0.896234	0.301887	0.313068	0.532622	0.273581	35.6009
PC ae	PC ae C34:1	smokecurrent_smokers	91	0	91	0	-0.368694	-0.794109	0.0567203	0.217052	0.0893864	0.40644	0.391003	-30.8363
PC ae	PC ae C34:2	(Intercept)	91	0	91	0	-0.544952	-2.53718	1.44728	1.01646	0.591871	0.862213	0.0643856	-42.013
PC ae	PC ae C34:2	age	91	0	91	0	0.0312857	-0.00445403	0.0670255	0.0182349	0.086216	0.690055	0.161116	3.17803
PC ae	PC ae C34:2	bmi	91	0	91	0	-0.021958	-0.0831414	0.0392255	0.0312166	0.481802	0.881956	0.0545533	-2.17187
PC ae	PC ae C34:2	everneveryes	91	0	91	0	-0.236501	-0.73459	0.261587	0.254131	0.352047	0.501284	0.299916	-21.0615
PC ae	PC ae C34:2	Plateplate02	91	0	91	0	0.686406	0.108642	1.26417	0.294783	0.0198849	0.0930328	1.03136	98.6563
PC ae	PC ae C34:2	smokecurrent_smokers	91	0	91	0	-0.148735	-0.564138	0.266669	0.211944	0.482827	0.780869	0.107422	-13.8202
PC ae	PC ae C34:3	(Intercept)	91	0	91	0	-0.499538	-2.55028	1.5512	1.04632	0.633059	0.896168	0.0476103	-39.3189
PC ae	PC ae C34:3	age	91	0	91	0	0.0258203	-0.0109692	0.0626097	0.0187705	0.168952	0.690055	0.161116	2.61565
PC ae	PC ae C34:3	bmi	91	0	91	0	-0.00453958	-0.06752	0.0584408	0.0321335	0.887654	0.97754	0.00986561	-0.45293
PC ae	PC ae C34:3	everneveryes	91	0	91	0	-0.424231	-0.936949	0.088486	0.261595	0.104866	0.228957	0.640246	-34.5727
PC ae	PC ae C34:3	Plateplate02	91	0	91	0	0.217861	-0.376871	0.812594	0.303441	0.472775	0.665952	0.176557	24.3415
PC ae	PC ae C34:3	smokecurrent_smokers	91	0	91	0	-0.252367	-0.67997	0.175237	0.218169	0.247375	0.540103	0.267524	-22.304
PC ae	PC ae C36:0	(Intercept)	91	1	90	0	-0.766802	-2.8167	1.28309	1.04589	0.46346	0.80951	0.0917776	-53.5504
PC ae	PC ae C36:0	age	91	1	90	0	0.034538	-0.0022096	0.0712856	0.0187491	0.0654586	0.690055	0.161116	3.51414
PC ae	PC ae C36:0	bmi	91	1	90	0	-0.0186378	-0.0815309	0.0442553	0.0320889	0.561363	0.889915	0.0506515	-1.84652
PC ae	PC ae C36:0	everneveryes	91	1	90	0	-0.108492	-0.620991	0.404008	0.261484	0.678209	0.772726	0.111974	-10.2814
PC ae	PC ae C36:0	Plateplate02	91	1	90	0	0.609472	0.0152116	1.20373	0.3032	0.044417	0.145466	0.83724	83.946
PC ae	PC ae C36:0	smokecurrent_smokers	91	1	90	0	-0.285786	-0.712768	0.141197	0.217852	0.189576	0.489188	0.310524	-24.8576
PC ae	PC ae C36:1	(Intercept)	91	0	91	0	-1.24672	-3.28432	0.790884	1.03961	0.230444	0.762102	0.117987	-71.2553
PC ae	PC ae C36:1	age	91	0	91	0	0.0315543	-0.00499943	0.068108	0.0186502	0.0906649	0.690055	0.161116	3.20574
PC ae	PC ae C36:1	bmi	91	0	91	0	0.0193034	-0.0432736	0.0818803	0.0319276	0.545446	0.889915	0.0506515	1.94909
PC ae	PC ae C36:1	everneveryes	91	0	91	0	-0.491185	-1.00062	0.0182474	0.259919	0.0587901	0.162279	0.789737	-38.8099
PC ae	PC ae C36:1	Plateplate02	91	0	91	0	0.337123	-0.253799	0.928046	0.301497	0.263496	0.486169	0.313212	40.0912
PC ae	PC ae C36:1	smokecurrent_smokers	91	0	91	0	-0.146276	-0.57114	0.278588	0.216771	0.499808	0.788853	0.103004	-13.6081
PC ae	PC ae C36:2	(Intercept)	91	0	91	0	-0.888479	-2.93482	1.15786	1.04407	0.394783	0.806129	0.0935954	-58.8719
PC ae	PC ae C36:2	age	91	0	91	0	0.0401225	0.00341206	0.076833	0.0187302	0.0321828	0.690055	0.161116	4.09383
PC ae	PC ae C36:2	bmi	91	0	91	0	-0.0133558	-0.0762011	0.0494895	0.0320645	0.677023	0.93059	0.0312417	-1.3267
PC ae	PC ae C36:2	everneveryes	91	0	91	0	-0.384857	-0.896474	0.126761	0.261034	0.140386	0.277729	0.556379	-31.9452
PC ae	PC ae C36:2	Plateplate02	91	0	91	0	0.288463	-0.304993	0.88192	0.30279	0.340749	0.572284	0.242389	33.4376
PC ae	PC ae C36:2	smokecurrent_smokers	91	0	91	0	-0.118616	-0.545302	0.30807	0.217701	0.58585	0.834097	0.0787835	-11.1852
PC ae	PC ae C36:3	(Intercept)	91	0	91	0	-0.779757	-2.81536	1.25584	1.03859	0.452782	0.808417	0.0923647	-54.1483
PC ae	PC ae C36:3	age	91	0	91	0	0.0264157	-0.010102	0.0629335	0.0186319	0.156257	0.690055	0.161116	2.67677
PC ae	PC ae C36:3	bmi	91	0	91	0	0.00224759	-0.0602678	0.064763	0.0318962	0.943823	0.989126	0.00474822	0.225012
PC ae	PC ae C36:3	everneveryes	91	0	91	0	-0.260934	-0.769866	0.247998	0.259664	0.314949	0.468844	0.328971	-22.9668
PC ae	PC ae C36:3	Plateplate02	91	0	91	0	0.367987	-0.222355	0.958329	0.3012	0.221808	0.44291	0.353684	44.4823
PC ae	PC ae C36:3	smokecurrent_smokers	91	0	91	0	-0.377812	-0.802258	0.0466345	0.216558	0.081051	0.40644	0.391003	-31.4641
PC ae	PC ae C36:4	(Intercept)	91	0	91	0	-0.550349	-2.5632	1.4625	1.02698	0.592036	0.862213	0.0643856	-42.3252
PC ae	PC ae C36:4	age	91	0	91	0	0.0082172	-0.0278925	0.044327	0.0184237	0.655588	0.913638	0.0392257	0.825106
PC ae	PC ae C36:4	bmi	91	0	91	0	0.0331989	-0.028618	0.0950157	0.0315398	0.292523	0.710679	0.148326	3.37561
PC ae	PC ae C36:4	everneveryes	91	0	91	0	-0.504207	-1.00745	-0.000961553	0.256762	0.0495639	0.162279	0.789737	-39.6015
PC ae	PC ae C36:4	Plateplate02	91	0	91	0	0.188466	-0.39528	0.772211	0.297835	0.526873	0.703506	0.152732	20.7396
PC ae	PC ae C36:4	smokecurrent_smokers	91	0	91	0	-0.573526	-0.99323	-0.153823	0.214139	0.00739978	0.146979	0.832745	-43.6465
PC ae	PC ae C36:5	(Intercept)	91	0	91	0	-0.780165	-2.75612	1.19579	1.00816	0.439019	0.808417	0.0923647	-54.167
PC ae	PC ae C36:5	age	91	0	91	0	0.0202025	-0.0152454	0.0556503	0.018086	0.263984	0.690055	0.161116	2.04079
PC ae	PC ae C36:5	bmi	91	0	91	0	0.0314591	-0.0292246	0.0921429	0.0309617	0.309598	0.724237	0.140119	3.19592
PC ae	PC ae C36:5	everneveryes	91	0	91	0	-0.681767	-1.17579	-0.187746	0.252056	0.00683409	0.0688666	1.16199	-49.4277
PC ae	PC ae C36:5	Plateplate02	91	0	91	0	-0.0230446	-0.59609	0.550001	0.292375	0.937177	0.944386	0.0248505	-2.27811
PC ae	PC ae C36:5	smokecurrent_smokers	91	0	91	0	-0.558808	-0.970819	-0.146797	0.210213	0.00785383	0.146979	0.832745	-42.811
PC ae	PC ae C38:0	(Intercept)	91	0	91	0	0.132592	-1.92107	2.18625	1.04781	0.899303	0.973668	0.0115893	14.1784
PC ae	PC ae C38:0	age	91	0	91	0	0.000998361	-0.0358435	0.0378402	0.0187972	0.957642	0.995644	0.00189584	0.099886
PC ae	PC ae C38:0	bmi	91	0	91	0	0.0246765	-0.0383936	0.0877467	0.0321792	0.443173	0.829367	0.0812532	2.49835
PC ae	PC ae C38:0	everneveryes	91	0	91	0	-0.753636	-1.26708	-0.240188	0.261968	0.00401697	0.0450674	1.34614	-52.9348
PC ae	PC ae C38:0	Plateplate02	91	0	91	0	-0.314318	-0.909898	0.281262	0.303873	0.300962	0.518764	0.28503	-26.9713
PC ae	PC ae C38:0	smokecurrent_smokers	91	0	91	0	-0.441945	-0.870157	-0.0137318	0.21848	0.0430922	0.332063	0.478779	-35.7215
PC ae	PC ae C38:1	(Intercept)	91	15	76	0	1.98578	-0.570621	4.54218	1.30431	0.12789	0.670144	0.173832	628.473
PC ae	PC ae C38:1	age	91	15	76	0	-0.00768324	-0.0534728	0.0381063	0.0233624	0.742253	0.962724	0.0164983	-0.76538
PC ae	PC ae C38:1	bmi	91	15	76	0	-0.0709114	-0.149605	0.00778255	0.0401507	0.077374	0.426956	0.369617	-6.84555
PC ae	PC ae C38:1	everneveryes	91	15	76	0	-0.267322	-0.908083	0.373438	0.326925	0.413536	0.564304	0.248487	-23.4574
PC ae	PC ae C38:1	Plateplate02	91	15	76	0	-0.140071	-0.887505	0.607364	0.381351	0.713395	0.81265	0.0900966	-13.0703
PC ae	PC ae C38:1	smokecurrent_smokers	91	15	76	0	0.0715052	-0.46004	0.60305	0.271201	0.792041	0.934751	0.0293039	7.41237
PC ae	PC ae C38:2	(Intercept)	91	0	91	0	-0.125336	-2.15379	1.90312	1.03495	0.903609	0.973668	0.0115893	-11.7799
PC ae	PC ae C38:2	age	91	0	91	0	0.0258171	-0.0105726	0.0622068	0.0185665	0.164371	0.690055	0.161116	2.61532
PC ae	PC ae C38:2	bmi	91	0	91	0	-0.025452	-0.087748	0.0368441	0.0317843	0.423263	0.811539	0.0906906	-2.51308
PC ae	PC ae C38:2	everneveryes	91	0	91	0	-0.43194	-0.939086	0.0752058	0.258753	0.0950546	0.218459	0.66063	-35.0752
PC ae	PC ae C38:2	Plateplate02	91	0	91	0	0.421197	-0.167074	1.00947	0.300143	0.160522	0.389415	0.409588	52.3784
PC ae	PC ae C38:2	smokecurrent_smokers	91	0	91	0	-0.0163528	-0.43931	0.406604	0.215798	0.939596	0.971384	0.0126092	-1.62198
PC ae	PC ae C38:3	(Intercept)	91	0	91	0	-0.948504	-3.02334	1.12633	1.05861	0.370257	0.806129	0.0935954	-61.268
PC ae	PC ae C38:3	age	91	0	91	0	0.00452591	-0.0326957	0.0417475	0.018991	0.811634	0.96542	0.0152838	0.453617
PC ae	PC ae C38:3	bmi	91	0	91	0	0.0513078	-0.0124125	0.115028	0.0325109	0.114527	0.483968	0.315183	5.26468
PC ae	PC ae C38:3	everneveryes	91	0	91	0	-0.456494	-0.975235	0.0622462	0.264668	0.0845675	0.201424	0.695888	-36.6499
PC ae	PC ae C38:3	Plateplate02	91	0	91	0	0.178531	-0.423188	0.78025	0.307005	0.560887	0.706502	0.150886	19.546
PC ae	PC ae C38:3	smokecurrent_smokers	91	0	91	0	-0.314648	-0.747275	0.117979	0.220732	0.15402	0.438014	0.358512	-26.9954
PC ae	PC ae C38:4	(Intercept)	91	0	91	0	-0.608993	-2.54562	1.32764	0.988094	0.537676	0.848622	0.0712858	-45.6102
PC ae	PC ae C38:4	age	91	0	91	0	0.0118472	-0.0228951	0.0465896	0.017726	0.503908	0.857297	0.0668686	1.19177
PC ae	PC ae C38:4	bmi	91	0	91	0	0.0316715	-0.0278045	0.0911475	0.0303454	0.296625	0.710679	0.148326	3.21784
PC ae	PC ae C38:4	everneveryes	91	0	91	0	-0.645479	-1.12967	-0.161291	0.247039	0.00897875	0.0784144	1.1056	-47.5589
PC ae	PC ae C38:4	Plateplate02	91	0	91	0	0.374536	-0.187104	0.936175	0.286556	0.191205	0.409592	0.387649	45.4316
PC ae	PC ae C38:4	smokecurrent_smokers	91	0	91	0	-0.480381	-0.884191	-0.0765703	0.206029	0.0197211	0.234861	0.629189	-38.1452
PC ae	PC ae C38:5	(Intercept)	91	0	91	0	-0.0173225	-2.02286	1.98821	1.02325	0.986493	0.992522	0.0032598	-1.71733
PC ae	PC ae C38:5	age	91	0	91	0	0.0135202	-0.0224583	0.0494987	0.0183567	0.46141	0.81682	0.0878736	1.3612
PC ae	PC ae C38:5	bmi	91	0	91	0	0.00534077	-0.0562514	0.0669329	0.0314252	0.865048	0.976907	0.0101466	0.535506
PC ae	PC ae C38:5	everneveryes	91	0	91	0	-0.533861	-1.03528	-0.0324456	0.255829	0.0369072	0.14651	0.834132	-41.3663
PC ae	PC ae C38:5	Plateplate02	91	0	91	0	-0.0619607	-0.643584	0.519663	0.296752	0.834607	0.885211	0.0529533	-6.00802
PC ae	PC ae C38:5	smokecurrent_smokers	91	0	91	0	-0.64984	-1.06802	-0.231662	0.21336	0.00232107	0.146979	0.832745	-47.7871
PC ae	PC ae C38:6	(Intercept)	91	0	91	0	-0.303729	-2.27777	1.67031	1.00718	0.762985	0.970398	0.0130502	-26.1939
PC ae	PC ae C38:6	age	91	0	91	0	0.0166242	-0.0187892	0.0520376	0.0180684	0.357536	0.725403	0.139421	1.67632
PC ae	PC ae C38:6	bmi	91	0	91	0	0.0208866	-0.0397382	0.0815114	0.0309316	0.499516	0.884279	0.0534108	2.11062
PC ae	PC ae C38:6	everneveryes	91	0	91	0	-0.76591	-1.25945	-0.27237	0.251811	0.00235319	0.0383333	1.41642	-53.5089
PC ae	PC ae C38:6	Plateplate02	91	0	91	0	-0.235061	-0.807549	0.337428	0.292091	0.420964	0.626662	0.202967	-20.9477
PC ae	PC ae C38:6	smokecurrent_smokers	91	0	91	0	-0.583562	-0.995172	-0.171951	0.210009	0.00545694	0.146979	0.832745	-44.2092
PC ae	PC ae C40:1	(Intercept)	91	0	91	0	0.00969023	-2.01677	2.03615	1.03393	0.992522	0.992522	0.0032598	0.973733
PC ae	PC ae C40:1	age	91	0	91	0	0.0201051	-0.0162487	0.056459	0.0185482	0.278392	0.690055	0.161116	2.03086
PC ae	PC ae C40:1	bmi	91	0	91	0	-0.0177156	-0.0799504	0.0445192	0.031753	0.5769	0.889915	0.0506515	-1.75596
PC ae	PC ae C40:1	everneveryes	91	0	91	0	-0.455475	-0.962122	0.0511723	0.258498	0.0780686	0.194244	0.711653	-36.5853
PC ae	PC ae C40:1	Plateplate02	91	0	91	0	0.370731	-0.21696	0.958423	0.299848	0.216311	0.442761	0.35383	44.8794
PC ae	PC ae C40:1	smokecurrent_smokers	91	0	91	0	-0.259123	-0.681664	0.163418	0.215586	0.229384	0.510976	0.291599	-22.8272
PC ae	PC ae C40:2	(Intercept)	91	0	91	0	0.870613	-1.14681	2.88803	1.02932	0.397655	0.806129	0.0935954	138.837
PC ae	PC ae C40:2	age	91	0	91	0	-0.00841918	-0.0446109	0.0277725	0.0184655	0.648432	0.913638	0.0392257	-0.838383
PC ae	PC ae C40:2	bmi	91	0	91	0	0.00814043	-0.0538167	0.0700976	0.0316114	0.796781	0.960933	0.017307	0.817365
PC ae	PC ae C40:2	everneveryes	91	0	91	0	-0.89008	-1.39447	-0.385693	0.257345	0.000542786	0.0177762	1.75016	-58.9377
PC ae	PC ae C40:2	Plateplate02	91	0	91	0	-0.152842	-0.737912	0.432228	0.298511	0.608641	0.735241	0.13357	-14.1735
PC ae	PC ae C40:2	smokecurrent_smokers	91	0	91	0	-0.303634	-0.72429	0.117022	0.214624	0.15715	0.438014	0.358512	-26.1869
PC ae	PC ae C40:3	(Intercept)	91	0	91	0	0.122656	-1.93338	2.17869	1.04902	0.906919	0.973668	0.0115893	13.0496
PC ae	PC ae C40:3	age	91	0	91	0	0.00112698	-0.0357574	0.0380114	0.0188189	0.952247	0.995644	0.00189584	0.112762
PC ae	PC ae C40:3	bmi	91	0	91	0	0.00786419	-0.0552788	0.0710072	0.0322164	0.807149	0.960933	0.017307	0.789519
PC ae	PC ae C40:3	everneveryes	91	0	91	0	-0.495857	-1.0099	0.0181837	0.262271	0.0586735	0.162279	0.789737	-39.0952
PC ae	PC ae C40:3	Plateplate02	91	0	91	0	0.406146	-0.190122	1.00241	0.304224	0.181869	0.409592	0.387649	50.1022
PC ae	PC ae C40:3	smokecurrent_smokers	91	0	91	0	-0.219859	-0.648567	0.208848	0.218732	0.314824	0.634491	0.197574	-19.7368
PC ae	PC ae C40:4	(Intercept)	91	0	91	0	-0.089943	-2.03313	1.85325	0.991441	0.927715	0.973668	0.0115893	-8.60167
PC ae	PC ae C40:4	age	91	0	91	0	0.01048	-0.02438	0.04534	0.017786	0.555709	0.881492	0.0547818	1.05351
PC ae	PC ae C40:4	bmi	91	0	91	0	0.00181484	-0.0578625	0.0614922	0.0304482	0.952471	0.990267	0.00424751	0.181649
PC ae	PC ae C40:4	everneveryes	91	0	91	0	-0.458955	-0.944782	0.0268728	0.247876	0.0640903	0.169753	0.770182	-36.8056
PC ae	PC ae C40:4	Plateplate02	91	0	91	0	0.629699	0.0661573	1.19324	0.287527	0.0285203	0.112308	0.949588	87.7046
PC ae	PC ae C40:4	smokecurrent_smokers	91	0	91	0	-0.394672	-0.799849	0.0105061	0.206727	0.0562437	0.368396	0.433685	-32.6099
PC ae	PC ae C40:5	(Intercept)	91	0	91	0	0.643611	-1.33514	2.62237	1.00959	0.5238	0.836802	0.0773773	90.3342
PC ae	PC ae C40:5	age	91	0	91	0	0.00785229	-0.0276458	0.0433503	0.0181116	0.664615	0.915379	0.038399	0.78832
PC ae	PC ae C40:5	bmi	91	0	91	0	-0.0115333	-0.072303	0.0492364	0.0310055	0.70991	0.935327	0.0290366	-1.14671
PC ae	PC ae C40:5	everneveryes	91	0	91	0	-0.619482	-1.1142	-0.124762	0.252413	0.0141182	0.0881224	1.05491	-46.1777
PC ae	PC ae C40:5	Plateplate02	91	0	91	0	-0.148607	-0.722463	0.42525	0.292789	0.611765	0.735241	0.13357	-13.8092
PC ae	PC ae C40:5	smokecurrent_smokers	91	0	91	0	-0.65991	-1.0725	-0.247316	0.210511	0.00171971	0.146979	0.832745	-48.3102
PC ae	PC ae C40:6	(Intercept)	91	0	91	0	1.16995	-0.773359	3.11326	0.991503	0.238009	0.762102	0.117987	222.183
PC ae	PC ae C40:6	age	91	0	91	0	0.00275135	-0.0321108	0.0376135	0.0177871	0.877072	0.988118	0.005191	0.275513
PC ae	PC ae C40:6	bmi	91	0	91	0	-0.0212207	-0.0809018	0.0384604	0.0304501	0.485865	0.881956	0.0545533	-2.09971
PC ae	PC ae C40:6	everneveryes	91	0	91	0	-0.827255	-1.31311	-0.341397	0.247891	0.000846367	0.0214083	1.66942	-56.2752
PC ae	PC ae C40:6	Plateplate02	91	0	91	0	-0.170532	-0.734109	0.393044	0.287545	0.553138	0.703506	0.152732	-15.6784
PC ae	PC ae C40:6	smokecurrent_smokers	91	0	91	0	-0.550274	-0.955477	-0.145071	0.20674	0.00777539	0.146979	0.832745	-42.3208
PC ae	PC ae C42:1	(Intercept)	91	0	91	0	0.0841355	-2.07461	2.24288	1.10142	0.93911	0.976377	0.0103827	8.77763
PC ae	PC ae C42:1	age	91	0	91	0	0.00712823	-0.0315988	0.0458552	0.019759	0.71828	0.944784	0.0246673	0.715369
PC ae	PC ae C42:1	bmi	91	0	91	0	-0.0027108	-0.0690082	0.0635866	0.0338258	0.936126	0.989126	0.00474822	-0.270713
PC ae	PC ae C42:1	everneveryes	91	0	91	0	-0.23005	-0.769771	0.30967	0.275373	0.403484	0.556383	0.254626	-20.5506
PC ae	PC ae C42:1	Plateplate02	91	0	91	0	-0.0625835	-0.688639	0.563472	0.319422	0.844667	0.885211	0.0529533	-6.06654
PC ae	PC ae C42:1	smokecurrent_smokers	91	0	91	0	-0.356106	-0.80623	0.0940178	0.229659	0.121001	0.40644	0.391003	-29.9602
PC ae	PC ae C42:2	(Intercept)	91	0	91	0	-0.174826	-2.13792	1.78827	1.0016	0.861436	0.973668	0.0115893	-16.0397
PC ae	PC ae C42:2	age	91	0	91	0	0.0239452	-0.0112719	0.0591624	0.0179683	0.18265	0.690055	0.161116	2.42342
PC ae	PC ae C42:2	bmi	91	0	91	0	-0.0201453	-0.0804341	0.0401435	0.0307602	0.512521	0.889915	0.0506515	-1.99438
PC ae	PC ae C42:2	everneveryes	91	0	91	0	-0.403584	-0.894389	0.0872211	0.250415	0.107036	0.229865	0.638527	-33.2078
PC ae	PC ae C42:2	Plateplate02	91	0	91	0	0.633657	0.0643411	1.20297	0.290472	0.0291487	0.112308	0.949588	88.4489
PC ae	PC ae C42:2	smokecurrent_smokers	91	0	91	0	-0.205086	-0.614415	0.204243	0.208845	0.3261	0.637599	0.195452	-18.5423
PC ae	PC ae C42:3	(Intercept)	91	0	91	0	-0.139172	-2.21607	1.93773	1.05966	0.89551	0.973668	0.0115893	-12.9921
PC ae	PC ae C42:3	age	91	0	91	0	0.0200248	-0.0172339	0.0572836	0.0190099	0.292163	0.690055	0.161116	2.02267
PC ae	PC ae C42:3	bmi	91	0	91	0	-0.00680528	-0.0705891	0.0569785	0.0325434	0.834359	0.963271	0.0162513	-0.678218
PC ae	PC ae C42:3	everneveryes	91	0	91	0	-0.504119	-1.02338	0.0151383	0.264932	0.0570636	0.162279	0.789737	-39.5963
PC ae	PC ae C42:3	Plateplate02	91	0	91	0	0.0988979	-0.503422	0.701217	0.307312	0.747592	0.828289	0.0818183	10.3954
PC ae	PC ae C42:3	smokecurrent_smokers	91	0	91	0	-0.289999	-0.723057	0.14306	0.220952	0.189353	0.489188	0.310524	-25.1735
PC ae	PC ae C42:4	(Intercept)	91	0	91	0	1.07534	-0.953298	3.10399	1.03504	0.298833	0.762102	0.117987	193.1
PC ae	PC ae C42:4	age	91	0	91	0	-0.00279152	-0.0391845	0.0336015	0.0185682	0.880497	0.988118	0.005191	-0.278763
PC ae	PC ae C42:4	bmi	91	0	91	0	-0.0380924	-0.100394	0.0242093	0.0317872	0.230778	0.703068	0.153003	-3.7376
PC ae	PC ae C42:4	everneveryes	91	0	91	0	-0.193799	-0.700992	0.313394	0.258777	0.453915	0.600634	0.22139	-17.6177
PC ae	PC ae C42:4	Plateplate02	91	0	91	0	0.639691	0.0513662	1.22801	0.300171	0.033082	0.12221	0.912893	89.5894
PC ae	PC ae C42:4	smokecurrent_smokers	91	0	91	0	-0.308795	-0.731791	0.114202	0.215818	0.152485	0.438014	0.358512	-26.5668
PC ae	PC ae C42:5	(Intercept)	91	0	91	0	1.84026	-0.149667	3.83019	1.01529	0.0699011	0.56234	0.250001	529.818
PC ae	PC ae C42:5	age	91	0	91	0	0.0024074	-0.0332911	0.0381059	0.0182138	0.894847	0.988118	0.005191	0.24103
PC ae	PC ae C42:5	bmi	91	0	91	0	-0.0616581	-0.122771	-0.000545359	0.0311806	0.0479903	0.356748	0.447638	-5.97957
PC ae	PC ae C42:5	everneveryes	91	0	91	0	-0.491147	-0.98866	0.00636577	0.253838	0.0530043	0.162279	0.789737	-38.8076
PC ae	PC ae C42:5	Plateplate02	91	0	91	0	-0.0605858	-0.637682	0.516511	0.294442	0.836975	0.885211	0.0529533	-5.8787
PC ae	PC ae C42:5	smokecurrent_smokers	91	0	91	0	-0.551054	-0.965977	-0.136131	0.211699	0.00924117	0.151324	0.820092	-42.3658
PC ae	PC ae C44:4	(Intercept)	91	0	91	0	-0.549184	-2.69929	1.60092	1.09701	0.61664	0.887691	0.0517382	-42.2579
PC ae	PC ae C44:4	age	91	0	91	0	0.0224954	-0.0160767	0.0610674	0.01968	0.253014	0.690055	0.161116	2.27503
PC ae	PC ae C44:4	bmi	91	0	91	0	-0.0104921	-0.0765241	0.05554	0.0336904	0.755477	0.95161	0.021541	-1.04372
PC ae	PC ae C44:4	everneveryes	91	0	91	0	-0.0714656	-0.609026	0.466095	0.274271	0.794427	0.846097	0.0725797	-6.89717
PC ae	PC ae C44:4	Plateplate02	91	0	91	0	0.343303	-0.280247	0.966853	0.318144	0.280551	0.503454	0.29804	40.9596
PC ae	PC ae C44:4	smokecurrent_smokers	91	0	91	0	-0.124641	-0.572963	0.323682	0.22874	0.585822	0.834097	0.0787835	-11.7186
PC ae	PC ae C44:5	(Intercept)	91	0	91	0	1.29426	-0.736102	3.32463	1.03592	0.211524	0.762102	0.117987	264.831
PC ae	PC ae C44:5	age	91	0	91	0	-0.00495611	-0.04138	0.0314678	0.018584	0.78971	0.96542	0.0152838	-0.494385
PC ae	PC ae C44:5	bmi	91	0	91	0	-0.0405564	-0.102911	0.0217983	0.0318142	0.202384	0.662808	0.178612	-3.9745
PC ae	PC ae C44:5	everneveryes	91	0	91	0	-0.250591	-0.758215	0.257032	0.258996	0.333271	0.479763	0.318973	-22.166
PC ae	PC ae C44:5	Plateplate02	91	0	91	0	0.526674	-0.0621507	1.1155	0.300426	0.0795867	0.231686	0.635101	69.329
PC ae	PC ae C44:5	smokecurrent_smokers	91	0	91	0	-0.380162	-0.803518	0.0431931	0.216002	0.0784082	0.40644	0.391003	-31.625
PC ae	PC ae C44:6	(Intercept)	91	0	91	0	2.02678	0.000563604	4.05299	1.0338	0.0499363	0.56234	0.250001	658.959
PC ae	PC ae C44:6	age	91	0	91	0	-0.02107	-0.0574194	0.0152794	0.018546	0.255917	0.690055	0.161116	-2.08496
PC ae	PC ae C44:6	bmi	91	0	91	0	-0.041943	-0.10417	0.0202842	0.0317491	0.186476	0.626369	0.20317	-4.10756
PC ae	PC ae C44:6	everneveryes	91	0	91	0	-0.436233	-0.942819	0.0703518	0.258467	0.0914545	0.213938	0.669712	-35.3533
PC ae	PC ae C44:6	Plateplate02	91	0	91	0	0.392921	-0.194698	0.980541	0.299812	0.190006	0.409592	0.387649	48.1302
PC ae	PC ae C44:6	smokecurrent_smokers	91	0	91	0	-0.268389	-0.690878	0.154101	0.21556	0.213103	0.500904	0.300246	-23.539
SM	SM (OH) C14:1	(Intercept)	91	0	91	0	-0.881567	-2.77762	1.01448	0.96739	0.362146	0.806129	0.0935954	-58.5867
SM	SM (OH) C14:1	age	91	0	91	0	0.0218941	-0.0121202	0.0559084	0.0173546	0.207102	0.690055	0.161116	2.21355
SM	SM (OH) C14:1	bmi	91	0	91	0	0.0169431	-0.0412866	0.0751728	0.0297096	0.56848	0.889915	0.0506515	1.70875
SM	SM (OH) C14:1	everneveryes	91	0	91	0	-0.539392	-1.01343	-0.0653501	0.241863	0.0257369	0.11626	0.93457	-41.6898
SM	SM (OH) C14:1	Plateplate02	91	0	91	0	0.804004	0.254133	1.35388	0.280552	0.00415961	0.0302727	1.51895	123.447
SM	SM (OH) C14:1	smokecurrent_smokers	91	0	91	0	-0.162392	-0.557741	0.232957	0.201712	0.42078	0.69775	0.1563	-14.9892
SM	SM (OH) C16:1	(Intercept)	91	0	91	0	-0.741363	-2.66289	1.18016	0.980388	0.449533	0.808417	0.0923647	-52.3536
SM	SM (OH) C16:1	age	91	0	91	0	0.0215626	-0.0129088	0.0560339	0.0175877	0.220199	0.690055	0.161116	2.17967
SM	SM (OH) C16:1	bmi	91	0	91	0	0.0143663	-0.0446457	0.0733784	0.0301087	0.633257	0.911611	0.0401903	1.447
SM	SM (OH) C16:1	everneveryes	91	0	91	0	-0.576821	-1.05723	-0.0964096	0.245112	0.018608	0.099398	1.00262	-43.8319
SM	SM (OH) C16:1	Plateplate02	91	0	91	0	0.676947	0.119688	1.23421	0.284321	0.0172692	0.0837878	1.07682	96.7861
SM	SM (OH) C16:1	smokecurrent_smokers	91	0	91	0	-0.21006	-0.61072	0.190601	0.204422	0.304149	0.622556	0.205822	-18.9464
SM	SM (OH) C22:1	(Intercept)	91	0	91	0	-1.70006	-3.68411	0.283987	1.01229	0.0930693	0.613387	0.212266	-81.7327
SM	SM (OH) C22:1	age	91	0	91	0	0.016261	-0.0193319	0.051854	0.01816	0.370557	0.725403	0.139421	1.6394
SM	SM (OH) C22:1	bmi	91	0	91	0	0.0704589	0.00952672	0.131391	0.0310884	0.0234267	0.304804	0.515979	7.30005
SM	SM (OH) C22:1	everneveryes	91	0	91	0	-0.636455	-1.1325	-0.140412	0.253088	0.0119113	0.0878833	1.05609	-47.0835
SM	SM (OH) C22:1	Plateplate02	91	0	91	0	0.365583	-0.209808	0.940974	0.293572	0.213024	0.442761	0.35383	44.1354
SM	SM (OH) C22:1	smokecurrent_smokers	91	0	91	0	-0.271156	-0.684853	0.142541	0.211074	0.198915	0.491658	0.308337	-23.7502
SM	SM (OH) C22:2	(Intercept)	91	0	91	0	-1.08486	-3.08538	0.915659	1.02069	0.287842	0.762102	0.117987	-66.2051
SM	SM (OH) C22:2	age	91	0	91	0	0.01568	-0.0202085	0.0515684	0.0183108	0.391819	0.725403	0.139421	1.58035
SM	SM (OH) C22:2	bmi	91	0	91	0	0.0441962	-0.0172418	0.105634	0.0313465	0.158562	0.580087	0.236507	4.51874
SM	SM (OH) C22:2	everneveryes	91	0	91	0	-0.617699	-1.11786	-0.117538	0.255189	0.0154968	0.0922763	1.03491	-46.0816
SM	SM (OH) C22:2	Plateplate02	91	0	91	0	0.346555	-0.233613	0.926723	0.29601	0.241697	0.458874	0.338306	41.4187
SM	SM (OH) C22:2	smokecurrent_smokers	91	0	91	0	-0.332275	-0.749406	0.084857	0.212826	0.118465	0.40644	0.391003	-28.271
SM	SM (OH) C24:1	(Intercept)	91	0	91	0	-0.904413	-2.6537	0.844876	0.892511	0.3109	0.768451	0.114384	-59.5221
SM	SM (OH) C24:1	age	91	0	91	0	0.0122046	-0.0191769	0.0435861	0.0160113	0.445911	0.800196	0.0968035	1.22794
SM	SM (OH) C24:1	bmi	91	0	91	0	0.0219489	-0.0317736	0.0756715	0.02741	0.423268	0.811539	0.0906906	2.21916
SM	SM (OH) C24:1	everneveryes	91	0	91	0	-0.23609	-0.67344	0.20126	0.223142	0.290043	0.457779	0.339344	-21.029
SM	SM (OH) C24:1	Plateplate02	91	0	91	0	1.33992	0.832614	1.84723	0.258836	2.25813e-07	7.39539e-06	5.13104	281.875
SM	SM (OH) C24:1	smokecurrent_smokers	91	0	91	0	-0.291575	-0.656322	0.0731729	0.186099	0.117168	0.40644	0.391003	-25.2914
SM	SM C16:0	(Intercept)	91	0	91	0	-0.236629	-2.21823	1.74497	1.01104	0.814949	0.973668	0.0115893	-21.0716
SM	SM C16:0	age	91	0	91	0	0.0267974	-0.00875162	0.0623464	0.0181376	0.139555	0.690055	0.161116	2.71597
SM	SM C16:0	bmi	91	0	91	0	-0.0267034	-0.0875603	0.0341535	0.03105	0.389782	0.8105	0.0912471	-2.635
SM	SM C16:0	everneveryes	91	0	91	0	-0.257216	-0.752646	0.238214	0.252775	0.308884	0.468844	0.328971	-22.6799
SM	SM C16:0	Plateplate02	91	0	91	0	0.721752	0.147071	1.29643	0.29321	0.0138336	0.0724881	1.13973	105.804
SM	SM C16:0	smokecurrent_smokers	91	0	91	0	-0.199796	-0.612983	0.21339	0.210813	0.343262	0.661283	0.179612	-18.1102
SM	SM C16:1	(Intercept)	91	0	91	0	-2.39117	-4.25842	-0.523927	0.952694	0.0120763	0.395499	0.402855	-90.8478
SM	SM C16:1	age	91	0	91	0	0.0190579	-0.0144397	0.0525555	0.0170909	0.264813	0.690055	0.161116	1.92406
SM	SM C16:1	bmi	91	0	91	0	0.0892813	0.0319362	0.146626	0.0292582	0.00227707	0.0918086	1.03712	9.33882
SM	SM C16:1	everneveryes	91	0	91	0	-0.481589	-0.94843	-0.0147487	0.238188	0.0431883	0.157157	0.803665	-38.2199
SM	SM C16:1	Plateplate02	91	0	91	0	0.779812	0.238294	1.32133	0.27629	0.00476592	0.0312168	1.50561	118.106
SM	SM C16:1	smokecurrent_smokers	91	0	91	0	-0.362943	-0.752286	0.0263995	0.198648	0.0676895	0.40644	0.391003	-30.4374
SM	SM C18:0	(Intercept)	91	0	91	0	-0.0613559	-1.91812	1.79541	0.947345	0.94836	0.97823	0.00955912	-5.95116
SM	SM C18:0	age	91	0	91	0	-0.00887268	-0.0421822	0.0244369	0.016995	0.601617	0.888804	0.0511942	-0.883343
SM	SM C18:0	bmi	91	0	91	0	0.0318672	-0.025156	0.0888903	0.029094	0.273377	0.710679	0.148326	3.23804
SM	SM C18:0	everneveryes	91	0	91	0	-0.56527	-1.02949	-0.10105	0.236851	0.0170048	0.0968534	1.01389	-43.1793
SM	SM C18:0	Plateplate02	91	0	91	0	0.889797	0.35132	1.42827	0.274739	0.00120073	0.013108	1.88246	143.464
SM	SM C18:0	smokecurrent_smokers	91	0	91	0	-0.28321	-0.670367	0.103947	0.197533	0.151647	0.438014	0.358512	-24.6638
SM	SM C18:1	(Intercept)	91	0	91	0	-1.07501	-2.94682	0.796808	0.955026	0.260321	0.762102	0.117987	-65.8705
SM	SM C18:1	age	91	0	91	0	-0.000573649	-0.0341533	0.033006	0.0171328	0.97329	0.996101	0.00169652	-0.0573485
SM	SM C18:1	bmi	91	0	91	0	0.0631052	0.00561974	0.120591	0.0293299	0.0314313	0.316731	0.499309	6.51389
SM	SM C18:1	everneveryes	91	0	91	0	-0.526449	-0.994433	-0.0584656	0.238771	0.0274665	0.117386	0.930383	-40.9301
SM	SM C18:1	Plateplate02	91	0	91	0	0.856148	0.313305	1.39899	0.276966	0.00199371	0.0186554	1.72919	135.408
SM	SM C18:1	smokecurrent_smokers	91	0	91	0	-0.334067	-0.724363	0.0562289	0.199134	0.0934258	0.40644	0.391003	-28.3994
SM	SM C20:2	(Intercept)	91	0	91	0	0.173092	-1.70698	2.05316	0.959236	0.856801	0.973668	0.0115893	18.8975
SM	SM C20:2	age	91	0	91	0	0.00122879	-0.0324988	0.0349564	0.0172083	0.943074	0.995644	0.00189584	0.122955
SM	SM C20:2	bmi	91	0	91	0	0.00293614	-0.0548028	0.060675	0.0294592	0.920608	0.989126	0.00474822	0.294046
SM	SM C20:2	everneveryes	91	0	91	0	-0.527709	-0.997756	-0.0576627	0.239824	0.0277784	0.117386	0.930383	-41.0045
SM	SM C20:2	Plateplate02	91	0	91	0	0.874596	0.32936	1.41983	0.278187	0.00166704	0.0167986	1.77473	139.791
SM	SM C20:2	smokecurrent_smokers	91	0	91	0	-0.164513	-0.55653	0.227503	0.200012	0.410783	0.69775	0.1563	-15.1693
SM	SM C22:3	(Intercept)	91	0	91	0	-0.5923	-2.76048	1.57588	1.10623	0.59236	0.862213	0.0643856	-44.6946
SM	SM C22:3	age	91	0	91	0	-0.00456326	-0.0434595	0.034333	0.0198454	0.818138	0.96542	0.0152838	-0.455286
SM	SM C22:3	bmi	91	0	91	0	0.04533	-0.0212572	0.111917	0.0339736	0.182116	0.626369	0.20317	4.63731
SM	SM C22:3	everneveryes	91	0	91	0	-0.334559	-0.876638	0.20752	0.276576	0.226415	0.385199	0.414314	-28.4346
SM	SM C22:3	Plateplate02	91	0	91	0	0.0449346	-0.583857	0.673726	0.320818	0.888611	0.902387	0.0446069	4.59594
SM	SM C22:3	smokecurrent_smokers	91	0	91	0	-0.115155	-0.567246	0.336936	0.230663	0.617614	0.834097	0.0787835	-10.8772
SM	SM C24:0	(Intercept)	91	0	91	0	-1.26475	-3.39277	0.863273	1.08575	0.244073	0.762102	0.117987	-71.769
SM	SM C24:0	age	91	0	91	0	0.0126387	-0.0255372	0.0508145	0.0194778	0.51642	0.859147	0.0659328	1.27189
SM	SM C24:0	bmi	91	0	91	0	0.0474761	-0.0178777	0.11283	0.0333444	0.154501	0.580087	0.236507	4.86211
SM	SM C24:0	everneveryes	91	0	91	0	-0.379298	-0.911337	0.152741	0.271453	0.162327	0.299505	0.523596	-31.5659
SM	SM C24:0	Plateplate02	91	0	91	0	0.257996	-0.359149	0.875141	0.314876	0.412582	0.621245	0.206737	29.4333
SM	SM C24:0	smokecurrent_smokers	91	0	91	0	-0.113204	-0.556921	0.330514	0.226391	0.61705	0.834097	0.0787835	-10.7031
SM	SM C24:1	(Intercept)	91	0	91	0	1.81085	-0.209326	3.83103	1.03072	0.0789388	0.574499	0.240711	511.566
SM	SM C24:1	age	91	0	91	0	-0.0132912	-0.0495324	0.02295	0.0184907	0.472261	0.824883	0.0836075	-1.32033
SM	SM C24:1	bmi	91	0	91	0	-0.0331061	-0.0951479	0.0289358	0.0316546	0.295629	0.710679	0.148326	-3.25641
SM	SM C24:1	everneveryes	91	0	91	0	-0.639334	-1.14441	-0.134257	0.257697	0.0131032	0.0881224	1.05491	-47.2356
SM	SM C24:1	Plateplate02	91	0	91	0	-0.0470821	-0.632952	0.538788	0.298919	0.874845	0.895684	0.0478449	-4.59909
SM	SM C24:1	smokecurrent_smokers	91	0	91	0	-0.325601	-0.746833	0.0956301	0.214918	0.129772	0.414636	0.382333	-27.7907
SM	SM C26:0	(Intercept)	91	0	91	0	0.937454	-1.14003	3.01494	1.05996	0.376467	0.806129	0.0935954	155.347
SM	SM C26:0	age	91	0	91	0	-0.00743607	-0.0447052	0.0298331	0.0190152	0.695754	0.93489	0.0292395	-0.740849
SM	SM C26:0	bmi	91	0	91	0	-0.0178138	-0.0816155	0.0459879	0.0325525	0.584219	0.889915	0.0506515	-1.76561
SM	SM C26:0	everneveryes	91	0	91	0	-0.404765	-0.924168	0.114639	0.265007	0.126668	0.262451	0.580952	-33.2866
SM	SM C26:0	Plateplate02	91	0	91	0	0.416179	-0.18631	1.01867	0.307398	0.175776	0.409592	0.387649	51.6157
SM	SM C26:0	smokecurrent_smokers	91	0	91	0	-0.131791	-0.56497	0.301389	0.221014	0.550975	0.834097	0.0787835	-12.3476
SM	SM C26:1	(Intercept)	91	0	91	0	1.55499	-0.560138	3.67012	1.07917	0.149608	0.725875	0.139138	373.505
SM	SM C26:1	age	91	0	91	0	-0.0275437	-0.0654883	0.0104009	0.0193598	0.154816	0.690055	0.161116	-2.71678
SM	SM C26:1	bmi	91	0	91	0	-0.00676634	-0.0717243	0.0581916	0.0331424	0.838229	0.963271	0.0162513	-0.67435
SM	SM C26:1	everneveryes	91	0	91	0	-0.381219	-0.910035	0.147597	0.269809	0.157679	0.299361	0.523805	-31.6972
SM	SM C26:1	Plateplate02	91	0	91	0	-0.0955055	-0.708912	0.517901	0.312968	0.760244	0.829933	0.0809569	-9.10866
SM	SM C26:1	smokecurrent_smokers	91	0	91	0	-0.34983	-0.79086	0.0912	0.225019	0.120026	0.40644	0.391003	-29.5192
Sugars	H1	(Intercept)	91	1	90	0	0.0990448	-2.08182	2.27991	1.11271	0.929072	0.973668	0.0115893	10.4116
Sugars	H1	age	91	1	90	0	0.0219213	-0.017202	0.0610446	0.0199612	0.272121	0.690055	0.161116	2.21633
Sugars	H1	bmi	91	1	90	0	-0.0403721	-0.107366	0.026622	0.0341813	0.237557	0.707271	0.150414	-3.9568
Sugars	H1	everneveryes	91	1	90	0	-0.0346133	-0.57984	0.510613	0.278182	0.900977	0.931154	0.0309783	-3.40211
Sugars	H1	Plateplate02	91	1	90	0	0.210479	-0.421962	0.842919	0.32268	0.514218	0.703506	0.152732	23.4269
Sugars	H1	smokecurrent_smokers	91	1	90	0	0.0382975	-0.416459	0.493054	0.232023	0.868898	0.958927	0.0182146	3.90403

## Sheet: TOBIT_shift_schedule
Category	Dependent	Independent	N_observations	N_left_censored	N_uncensored	N_right_censored	beta	beta_confint2.5	beta_confint97.5	SE	Pvalue	FDR_Pvalue	negative_log10fdr	variation_perc
Acylcarnitines	C0	(Intercept)	68	0	68	0	-2.82084	-4.88455	-0.757123	1.05293	0.00738372	0.437289	0.359231	-94.0444
Acylcarnitines	C0	age	68	0	68	0	0.0395241	0.00233471	0.0767135	0.0189745	0.0372504	0.728607	0.137507	4.03156
Acylcarnitines	C0	bmi	68	0	68	0	0.0519897	-0.0192878	0.123267	0.0363667	0.152834	0.461908	0.335445	5.33648
Acylcarnitines	C0	Plateplate02	68	0	68	0	0.368109	-0.14953	0.885747	0.264106	0.163381	0.345208	0.461919	44.4999
Acylcarnitines	C0	shift_typeshift_A	68	0	68	0	-0.278777	-0.762771	0.205216	0.24694	0.258928	0.351754	0.453761	-24.3292
Acylcarnitines	C0	shift_typeshift_B	68	0	68	0	-0.0269891	-0.713867	0.659889	0.350454	0.938614	0.968177	0.0140453	-2.66281
Acylcarnitines	C0	shift_typeshift_C	68	0	68	0	0.702833	-0.203563	1.60923	0.462455	0.128565	0.404071	0.393542	101.947
Acylcarnitines	C0	smokecurrent_smokers	68	0	68	0	0.433731	-0.0129956	0.880458	0.227926	0.0570474	0.771372	0.112736	54.3004
Acylcarnitines	C12:1	(Intercept)	68	18	50	0	-1.58626	-3.37197	0.199451	0.911093	0.0816747	0.508492	0.293716	-79.531
Acylcarnitines	C12:1	age	68	18	50	0	0.0445452	0.0103984	0.078692	0.0174222	0.0105637	0.69192	0.159944	4.55522
Acylcarnitines	C12:1	bmi	68	18	50	0	0.0157042	-0.0439965	0.0754049	0.0304601	0.606157	0.794961	0.0996543	1.58282
Acylcarnitines	C12:1	Plateplate02	68	18	50	0	-6.16603	-1367.77	1355.44	694.707	0.992918	0.997397	0.00113186	-99.79
Acylcarnitines	C12:1	shift_typeshift_A	68	18	50	0	-0.11552	-0.542272	0.311231	0.217734	0.595726	0.644959	0.190468	-10.9098
Acylcarnitines	C12:1	shift_typeshift_B	68	18	50	0	0.152243	-0.407635	0.71212	0.285657	0.594064	0.802292	0.0956675	16.4443
Acylcarnitines	C12:1	shift_typeshift_C	68	18	50	0	0.00419422	-0.726544	0.734932	0.372832	0.991024	0.998949	0.000456537	0.420303
Acylcarnitines	C12:1	smokecurrent_smokers	68	18	50	0	0.252726	-0.141211	0.646663	0.200992	0.208611	0.825538	0.0832628	28.7531
Acylcarnitines	C14:1	(Intercept)	68	0	68	0	0.858971	-1.61328	3.33123	1.26138	0.495885	0.782662	0.106425	136.073
Acylcarnitines	C14:1	age	68	0	68	0	0.0100889	-0.0344626	0.0546404	0.0227308	0.657156	0.926063	0.0333595	1.014
Acylcarnitines	C14:1	bmi	68	0	68	0	-0.0357262	-0.121114	0.0496617	0.043566	0.41219	0.681159	0.166751	-3.50955
Acylcarnitines	C14:1	Plateplate02	68	0	68	0	-0.845918	-1.46603	-0.225806	0.31639	0.00750286	0.0378028	1.42248	-57.0837
Acylcarnitines	C14:1	shift_typeshift_A	68	0	68	0	-0.251461	-0.831268	0.328346	0.295825	0.395307	0.466533	0.331117	-22.2336
Acylcarnitines	C14:1	shift_typeshift_B	68	0	68	0	-0.355843	-1.1787	0.467011	0.419832	0.396669	0.709213	0.149223	-29.9418
Acylcarnitines	C14:1	shift_typeshift_C	68	0	68	0	-0.277806	-1.36364	0.808024	0.554005	0.616055	0.799642	0.0971042	-24.2556
Acylcarnitines	C14:1	smokecurrent_smokers	68	0	68	0	-0.00633164	-0.541494	0.528831	0.273047	0.9815	0.987951	0.00526445	-0.631164
Acylcarnitines	C18:1	(Intercept)	68	4	64	0	-1.75987	-4.29461	0.774859	1.29326	0.173574	0.57984	0.236692	-82.7934
Acylcarnitines	C18:1	age	68	4	64	0	0.028766	-0.0168745	0.0744066	0.0232864	0.216713	0.860287	0.0653568	2.91838
Acylcarnitines	C18:1	bmi	68	4	64	0	0.0289434	-0.0586036	0.11649	0.0446677	0.517003	0.752527	0.123478	2.93663
Acylcarnitines	C18:1	Plateplate02	68	4	64	0	-0.330048	-0.969326	0.309229	0.326168	0.311588	0.491783	0.308227	-28.1111
Acylcarnitines	C18:1	shift_typeshift_A	68	4	64	0	0.292392	-0.301995	0.886778	0.303264	0.334972	0.413974	0.383027	33.9627
Acylcarnitines	C18:1	shift_typeshift_B	68	4	64	0	0.0256263	-0.816047	0.8673	0.429433	0.952415	0.969743	0.0133434	2.59575
Acylcarnitines	C18:1	shift_typeshift_C	68	4	64	0	0.225247	-0.888389	1.33888	0.568192	0.69179	0.826221	0.0829038	25.2632
Acylcarnitines	C18:1	smokecurrent_smokers	68	4	64	0	-0.0920978	-0.640122	0.455926	0.279609	0.741868	0.94075	0.0265257	-8.7984
Acylcarnitines	C18:2	(Intercept)	68	0	68	0	-1.63525	-3.82028	0.549784	1.11483	0.142428	0.57984	0.236692	-80.5096
Acylcarnitines	C18:2	age	68	0	68	0	0.0139511	-0.0254245	0.0533267	0.02009	0.487411	0.899492	0.0460027	1.40489
Acylcarnitines	C18:2	bmi	68	0	68	0	0.0393123	-0.0361553	0.11478	0.0385046	0.307266	0.622587	0.2058	4.00953
Acylcarnitines	C18:2	Plateplate02	68	0	68	0	0.0772744	-0.470795	0.625343	0.279632	0.782285	0.875891	0.0575497	8.03384
Acylcarnitines	C18:2	shift_typeshift_A	68	0	68	0	0.351797	-0.160649	0.864243	0.261457	0.178455	0.271832	0.565699	42.162
Acylcarnitines	C18:2	shift_typeshift_B	68	0	68	0	0.335134	-0.392123	1.06239	0.371056	0.366426	0.70566	0.151405	39.8127
Acylcarnitines	C18:2	shift_typeshift_C	68	0	68	0	0.214496	-0.745184	1.17418	0.489642	0.661337	0.810157	0.0914307	23.9237
Acylcarnitines	C18:2	smokecurrent_smokers	68	0	68	0	0.103188	-0.369801	0.576176	0.241325	0.668951	0.94075	0.0265257	10.8699
Acylcarnitines	C2	(Intercept)	68	0	68	0	-0.8078	-3.31292	1.69732	1.27815	0.527381	0.786196	0.104469	-55.4162
Acylcarnitines	C2	age	68	0	68	0	0.0175278	-0.027616	0.0626716	0.023033	0.446665	0.899492	0.0460027	1.76823
Acylcarnitines	C2	bmi	68	0	68	0	0.0135407	-0.0729823	0.100064	0.0441452	0.759049	0.879959	0.0555375	1.36328
Acylcarnitines	C2	Plateplate02	68	0	68	0	0.409196	-0.21916	1.03755	0.320596	0.201828	0.378318	0.422143	50.5606
Acylcarnitines	C2	shift_typeshift_A	68	0	68	0	-0.519152	-1.10667	0.068363	0.299758	0.0832908	0.155873	0.80723	-40.4975
Acylcarnitines	C2	shift_typeshift_B	68	0	68	0	0.0210521	-0.812742	0.854846	0.425413	0.960532	0.969743	0.0133434	2.12752
Acylcarnitines	C2	shift_typeshift_C	68	0	68	0	-0.165308	-1.26557	0.934957	0.56137	0.768397	0.853051	0.0690249	-15.2367
Acylcarnitines	C2	smokecurrent_smokers	68	0	68	0	-0.00417819	-0.546455	0.538099	0.276677	0.987951	0.987951	0.00526445	-0.416947
Aminoacids	Ala	(Intercept)	68	0	68	0	-0.213645	-2.4309	2.00361	1.13127	0.850207	0.928143	0.0323852	-19.2365
Aminoacids	Ala	age	68	0	68	0	0.0208443	-0.0191119	0.0608005	0.0203862	0.306558	0.899492	0.0460027	2.10631
Aminoacids	Ala	bmi	68	0	68	0	-0.00530018	-0.0818806	0.0712802	0.0390724	0.892098	0.967118	0.0145207	-0.528616
Aminoacids	Ala	Plateplate02	68	0	68	0	-0.0445982	-0.600748	0.511552	0.283755	0.87511	0.949863	0.0223392	-4.36183
Aminoacids	Ala	shift_typeshift_A	68	0	68	0	-0.735383	-1.25539	-0.215381	0.265312	0.00557528	0.0297838	1.52602	-52.0678
Aminoacids	Ala	shift_typeshift_B	68	0	68	0	-0.275327	-1.01331	0.462654	0.376528	0.464641	0.733174	0.134793	-24.0676
Aminoacids	Ala	shift_typeshift_C	68	0	68	0	0.191397	-0.782434	1.16523	0.496861	0.70008	0.826221	0.0829038	21.094
Aminoacids	Ala	smokecurrent_smokers	68	0	68	0	-0.335699	-0.815661	0.144264	0.244883	0.170421	0.816813	0.0878773	-28.5162
Aminoacids	Arg	(Intercept)	68	0	68	0	0.0148645	-2.0274	2.05713	1.04199	0.988618	0.998347	0.000718379	1.49755
Aminoacids	Arg	age	68	0	68	0	0.0385764	0.00177358	0.0753793	0.0187773	0.0399353	0.728607	0.137507	3.93302
Aminoacids	Arg	bmi	68	0	68	0	-0.0533934	-0.12393	0.0171433	0.0359888	0.137912	0.440644	0.355912	-5.1993
Aminoacids	Arg	Plateplate02	68	0	68	0	0.297424	-0.214835	0.809683	0.261361	0.255129	0.439797	0.356747	34.6386
Aminoacids	Arg	shift_typeshift_A	68	0	68	0	-0.486592	-0.965556	-0.00762919	0.244373	0.0464607	0.104608	0.980434	-38.5282
Aminoacids	Arg	shift_typeshift_B	68	0	68	0	0.209561	-0.470178	0.8893	0.346812	0.545678	0.776998	0.10958	23.3136
Aminoacids	Arg	shift_typeshift_C	68	0	68	0	0.654955	-0.242021	1.55193	0.457649	0.152393	0.404071	0.393542	92.5056
Aminoacids	Arg	smokecurrent_smokers	68	0	68	0	-0.155444	-0.597528	0.286639	0.225557	0.490724	0.912941	0.0395573	-14.3965
Aminoacids	Asn	(Intercept)	68	0	68	0	0.69883	-1.69267	3.09033	1.22018	0.566829	0.799042	0.0974305	101.14
Aminoacids	Asn	age	68	0	68	0	0.0167479	-0.0263484	0.0598442	0.0219883	0.446255	0.899492	0.0460027	1.68889
Aminoacids	Asn	bmi	68	0	68	0	-0.055058	-0.137657	0.0275408	0.042143	0.191398	0.522356	0.282033	-5.35697
Aminoacids	Asn	Plateplate02	68	0	68	0	-0.174637	-0.774494	0.425221	0.306055	0.568268	0.702293	0.153482	-16.0238
Aminoacids	Asn	shift_typeshift_A	68	0	68	0	0.309409	-0.251459	0.870277	0.286162	0.279592	0.369965	0.431839	36.262
Aminoacids	Asn	shift_typeshift_B	68	0	68	0	-0.0772229	-0.8732	0.718754	0.406118	0.849193	0.919298	0.0365439	-7.43165
Aminoacids	Asn	shift_typeshift_C	68	0	68	0	0.402063	-0.6483	1.45243	0.535909	0.453108	0.66967	0.174139	49.4905
Aminoacids	Asn	smokecurrent_smokers	68	0	68	0	-0.498769	-1.01645	0.0189127	0.264128	0.0589777	0.771372	0.112736	-39.2723
Aminoacids	Asp	(Intercept)	68	13	55	0	-2.43882	-4.94998	0.072334	1.28123	0.0569744	0.508492	0.293716	-91.2737
Aminoacids	Asp	age	68	13	55	0	0.0453692	0.000249119	0.0904893	0.0230209	0.0487484	0.728607	0.137507	4.64141
Aminoacids	Asp	bmi	68	13	55	0	0.000386047	-0.0853241	0.0860962	0.0437305	0.992956	0.992956	0.00306979	0.0386122
Aminoacids	Asp	Plateplate02	68	13	55	0	-0.520442	-1.16476	0.123872	0.328738	0.113387	0.280258	0.552442	-40.5742
Aminoacids	Asp	shift_typeshift_A	68	13	55	0	0.968388	0.370589	1.56619	0.305005	0.00149841	0.0150994	1.82104	163.369
Aminoacids	Asp	shift_typeshift_B	68	13	55	0	0.982243	0.149782	1.8147	0.424732	0.0207438	0.276131	0.558884	167.044
Aminoacids	Asp	shift_typeshift_C	68	13	55	0	0.709141	-0.387896	1.80618	0.559723	0.205173	0.471539	0.326483	103.225
Aminoacids	Asp	smokecurrent_smokers	68	13	55	0	0.374797	-0.164112	0.913707	0.274959	0.17285	0.816813	0.0878773	45.4696
Aminoacids	Cit	(Intercept)	68	0	68	0	-1.27084	-3.81524	1.27356	1.29819	0.327614	0.682787	0.165715	-71.9403
Aminoacids	Cit	age	68	0	68	0	0.0429691	-0.00288249	0.0888208	0.0233941	0.0662468	0.728607	0.137507	4.39057
Aminoacids	Cit	bmi	68	0	68	0	-0.0230728	-0.110952	0.0648068	0.0448374	0.60684	0.794961	0.0996543	-2.28087
Aminoacids	Cit	Plateplate02	68	0	68	0	0.604475	-0.0337334	1.24268	0.325623	0.0634012	0.173033	0.761872	83.0291
Aminoacids	Cit	shift_typeshift_A	68	0	68	0	-0.172948	-0.769674	0.423779	0.304458	0.57	0.627479	0.202401	-15.8819
Aminoacids	Cit	shift_typeshift_B	68	0	68	0	0.095391	-0.751476	0.942258	0.432083	0.825271	0.919298	0.0365439	10.0089
Aminoacids	Cit	shift_typeshift_C	68	0	68	0	-0.0640601	-1.18158	1.05346	0.570172	0.910544	0.977715	0.00978755	-6.20514
Aminoacids	Cit	smokecurrent_smokers	68	0	68	0	0.397509	-0.153271	0.948288	0.281015	0.157202	0.816813	0.0878773	48.8113
Aminoacids	Gln	(Intercept)	68	0	68	0	2.41871	0.106648	4.73078	1.17965	0.0403283	0.508492	0.293716	1023.14
Aminoacids	Gln	age	68	0	68	0	0.0340311	-0.00763369	0.0756959	0.021258	0.109407	0.761399	0.118388	3.46168
Aminoacids	Gln	bmi	68	0	68	0	-0.164382	-0.244238	-0.0845272	0.0407432	5.46955e-05	0.00716511	2.14478	-15.1582
Aminoacids	Gln	Plateplate02	68	0	68	0	-0.258248	-0.83818	0.321685	0.295889	0.38278	0.557158	0.254022	-22.7596
Aminoacids	Gln	shift_typeshift_A	68	0	68	0	0.085481	-0.456757	0.627719	0.276657	0.757338	0.781191	0.107243	8.92409
Aminoacids	Gln	shift_typeshift_B	68	0	68	0	0.529167	-0.240371	1.2987	0.392629	0.177737	0.517413	0.286162	69.7518
Aminoacids	Gln	shift_typeshift_C	68	0	68	0	0.403039	-0.612434	1.41851	0.518108	0.436625	0.665091	0.177119	49.6366
Aminoacids	Gln	smokecurrent_smokers	68	0	68	0	0.0946347	-0.405852	0.595121	0.255355	0.710935	0.94075	0.0265257	9.92572
Aminoacids	Glu	(Intercept)	68	0	68	0	-1.99434	-4.3288	0.340127	1.19107	0.0940519	0.508492	0.293716	-86.3896
Aminoacids	Glu	age	68	0	68	0	-0.00880642	-0.0508748	0.033262	0.0214639	0.681593	0.926063	0.0333595	-0.876776
Aminoacids	Glu	bmi	68	0	68	0	0.0787348	-0.00189391	0.159363	0.0411378	0.0556296	0.32333	0.490354	8.19174
Aminoacids	Glu	Plateplate02	68	0	68	0	0.960426	0.374876	1.54598	0.298756	0.00130556	0.0116617	1.93324	161.281
Aminoacids	Glu	shift_typeshift_A	68	0	68	0	0.497104	-0.0503864	1.0446	0.279337	0.0751438	0.148325	0.828784	64.3954
Aminoacids	Glu	shift_typeshift_B	68	0	68	0	0.674583	-0.102409	1.45158	0.396432	0.0888235	0.421315	0.375393	96.3215
Aminoacids	Glu	shift_typeshift_C	68	0	68	0	0.797136	-0.228174	1.82245	0.523127	0.127561	0.404071	0.393542	121.918
Aminoacids	Glu	smokecurrent_smokers	68	0	68	0	-0.0120829	-0.517418	0.493252	0.257829	0.962622	0.987951	0.00526445	-1.20102
Aminoacids	Gly	(Intercept)	68	0	68	0	0.779198	-1.32068	2.87907	1.07138	0.467053	0.780146	0.107824	117.972
Aminoacids	Gly	age	68	0	68	0	0.0546936	0.0168526	0.0925346	0.019307	0.00461366	0.604389	0.218683	5.62169
Aminoacids	Gly	bmi	68	0	68	0	-0.139014	-0.211541	-0.0664879	0.0370039	0.00017214	0.0112752	1.94788	-12.9784
Aminoacids	Gly	Plateplate02	68	0	68	0	0.249836	-0.276872	0.776545	0.268734	0.352537	0.5248	0.280006	28.3815
Aminoacids	Gly	shift_typeshift_A	68	0	68	0	0.265889	-0.226584	0.758363	0.251267	0.289966	0.375146	0.4258	30.4591
Aminoacids	Gly	shift_typeshift_B	68	0	68	0	0.645809	-0.0531039	1.34472	0.356595	0.070134	0.417616	0.379223	90.753
Aminoacids	Gly	shift_typeshift_C	68	0	68	0	0.523007	-0.399271	1.44528	0.470558	0.26637	0.542894	0.265285	68.7093
Aminoacids	Gly	smokecurrent_smokers	68	0	68	0	0.264712	-0.189842	0.719267	0.23192	0.253704	0.855978	0.0675375	30.3056
Aminoacids	His	(Intercept)	68	0	68	0	-0.525587	-2.23839	1.18722	0.873897	0.547554	0.796995	0.0985443	-40.8792
Aminoacids	His	age	68	0	68	0	-0.0151036	-0.0459694	0.0157622	0.0157481	0.337522	0.899492	0.0460027	-1.49901
Aminoacids	His	bmi	68	0	68	0	0.0532983	-0.00585936	0.112456	0.030183	0.0774233	0.343815	0.463675	5.47442
Aminoacids	His	Plateplate02	68	0	68	0	0.218038	-0.211582	0.647659	0.219198	0.319878	0.498857	0.302024	24.3635
Aminoacids	His	shift_typeshift_A	68	0	68	0	-0.312998	-0.714694	0.0886987	0.204951	0.126715	0.215581	0.66639	-26.8749
Aminoacids	His	shift_typeshift_B	68	0	68	0	-0.507523	-1.07761	0.0625604	0.290864	0.0810059	0.421315	0.375393	-39.8015
Aminoacids	His	shift_typeshift_C	68	0	68	0	-0.512793	-1.26507	0.239482	0.383821	0.181542	0.444628	0.352003	-40.1179
Aminoacids	His	smokecurrent_smokers	68	0	68	0	-0.0540321	-0.424799	0.316734	0.18917	0.775164	0.957986	0.0186411	-5.25983
Aminoacids	Ile	(Intercept)	68	0	68	0	-1.21834	-3.6935	1.25681	1.26286	0.334669	0.682787	0.165715	-70.4281
Aminoacids	Ile	age	68	0	68	0	-0.0159044	-0.0605081	0.0286994	0.0227574	0.484637	0.899492	0.0460027	-1.57785
Aminoacids	Ile	bmi	68	0	68	0	0.0705298	-0.0149582	0.156018	0.0436171	0.105874	0.37485	0.426143	7.30766
Aminoacids	Ile	Plateplate02	68	0	68	0	-0.0675022	-0.688342	0.553337	0.316761	0.831248	0.922826	0.0348802	-6.52743
Aminoacids	Ile	shift_typeshift_A	68	0	68	0	0.332406	-0.248081	0.912892	0.296172	0.261718	0.351754	0.453761	39.4318
Aminoacids	Ile	shift_typeshift_B	68	0	68	0	0.712481	-0.111339	1.5363	0.420324	0.090061	0.421315	0.375393	103.904
Aminoacids	Ile	shift_typeshift_C	68	0	68	0	0.048991	-1.03811	1.13609	0.554655	0.929617	0.988951	0.00482504	5.02109
Aminoacids	Ile	smokecurrent_smokers	68	0	68	0	0.0906487	-0.445141	0.626439	0.273367	0.740191	0.94075	0.0265257	9.48843
Aminoacids	Leu	(Intercept)	68	0	68	0	-2.15426	-4.60057	0.29206	1.24814	0.0843531	0.508492	0.293716	-88.401
Aminoacids	Leu	age	68	0	68	0	-0.00275802	-0.0468421	0.0413261	0.0224923	0.902408	0.957295	0.0189542	-0.275422
Aminoacids	Leu	bmi	68	0	68	0	0.0940891	0.00959725	0.178581	0.0431089	0.0290659	0.253842	0.595437	9.86577
Aminoacids	Leu	Plateplate02	68	0	68	0	-0.160501	-0.774106	0.453105	0.31307	0.608184	0.730937	0.13612	-14.8283
Aminoacids	Leu	shift_typeshift_A	68	0	68	0	0.164077	-0.409646	0.7378	0.292721	0.575122	0.627842	0.20215	17.8305
Aminoacids	Leu	shift_typeshift_B	68	0	68	0	0.563378	-0.250843	1.3776	0.415426	0.175053	0.517413	0.286162	75.6596
Aminoacids	Leu	shift_typeshift_C	68	0	68	0	-0.313335	-1.38777	0.761102	0.548192	0.567607	0.782701	0.106404	-26.8995
Aminoacids	Leu	smokecurrent_smokers	68	0	68	0	0.205623	-0.323925	0.73517	0.270182	0.446626	0.912941	0.0395573	22.829
Aminoacids	Lys	(Intercept)	68	0	68	0	-2.10423	-4.49321	0.284752	1.21889	0.0842849	0.508492	0.293716	-87.806
Aminoacids	Lys	age	68	0	68	0	0.022469	-0.0205819	0.0655198	0.0219651	0.306337	0.899492	0.0460027	2.27233
Aminoacids	Lys	bmi	68	0	68	0	0.0733002	-0.00921138	0.155812	0.0420985	0.0816558	0.343815	0.463675	7.60535
Aminoacids	Lys	Plateplate02	68	0	68	0	-0.346768	-0.945992	0.252457	0.305732	0.256702	0.439797	0.356747	-29.303
Aminoacids	Lys	shift_typeshift_A	68	0	68	0	-0.367093	-0.927369	0.193183	0.28586	0.199083	0.293032	0.533085	-30.7255
Aminoacids	Lys	shift_typeshift_B	68	0	68	0	-0.290025	-1.08516	0.505112	0.40569	0.474675	0.733174	0.134793	-25.1755
Aminoacids	Lys	shift_typeshift_C	68	0	68	0	0.235762	-0.813492	1.28502	0.535344	0.659651	0.810157	0.0914307	26.5874
Aminoacids	Lys	smokecurrent_smokers	68	0	68	0	-0.411483	-0.928618	0.105653	0.26385	0.11887	0.816813	0.0878773	-33.7333
Aminoacids	Met	(Intercept)	68	0	68	0	-0.975411	-3.58836	1.63754	1.33316	0.46438	0.780146	0.107824	-62.2962
Aminoacids	Met	age	68	0	68	0	0.0280955	-0.0189914	0.0751823	0.0240243	0.242219	0.899492	0.0460027	2.84939
Aminoacids	Met	bmi	68	0	68	0	0.00347854	-0.0867685	0.0937256	0.0460453	0.93978	0.96938	0.0135061	0.34846
Aminoacids	Met	Plateplate02	68	0	68	0	-0.230535	-0.885937	0.424866	0.334395	0.490565	0.654427	0.184139	-20.5892
Aminoacids	Met	shift_typeshift_A	68	0	68	0	-0.0152466	-0.628049	0.597556	0.31266	0.961107	0.9685	0.0139002	-1.5131
Aminoacids	Met	shift_typeshift_B	68	0	68	0	0.420415	-0.449266	1.2901	0.443723	0.343398	0.69973	0.15507	52.2594
Aminoacids	Met	shift_typeshift_C	68	0	68	0	0.003424	-1.1442	1.15105	0.585532	0.995334	0.998949	0.000456537	0.342987
Aminoacids	Met	smokecurrent_smokers	68	0	68	0	-0.287049	-0.852666	0.278569	0.288586	0.319895	0.912941	0.0395573	-24.9525
Aminoacids	Orn	(Intercept)	68	0	68	0	-1.02552	-3.547	1.49596	1.28649	0.425366	0.773929	0.111299	-64.1392
Aminoacids	Orn	age	68	0	68	0	0.0401335	-0.00530511	0.0855721	0.0231834	0.0834283	0.728607	0.137507	4.09497
Aminoacids	Orn	bmi	68	0	68	0	-0.0369962	-0.124084	0.0500918	0.0444335	0.40506	0.681159	0.166751	-3.63202
Aminoacids	Orn	Plateplate02	68	0	68	0	-0.106289	-0.738748	0.526171	0.322689	0.741866	0.845082	0.0731011	-10.0835
Aminoacids	Orn	shift_typeshift_A	68	0	68	0	0.549768	-0.0415833	1.14112	0.301715	0.0684336	0.13792	0.860373	73.2851
Aminoacids	Orn	shift_typeshift_B	68	0	68	0	0.512338	-0.326901	1.35158	0.428191	0.231495	0.606516	0.217158	66.9189
Aminoacids	Orn	shift_typeshift_C	68	0	68	0	0.666986	-0.440463	1.77444	0.565036	0.237828	0.494532	0.305806	94.8357
Aminoacids	Orn	smokecurrent_smokers	68	0	68	0	0.233126	-0.312692	0.778944	0.278484	0.402522	0.912941	0.0395573	26.254
Aminoacids	Phe	(Intercept)	68	0	68	0	-1.6756	-4.07973	0.728542	1.22662	0.171932	0.57984	0.236692	-81.2803
Aminoacids	Phe	age	68	0	68	0	0.00915758	-0.0341664	0.0524816	0.0221045	0.678665	0.926063	0.0333595	0.919964
Aminoacids	Phe	bmi	68	0	68	0	0.0390716	-0.0439636	0.122107	0.0423657	0.3564	0.676644	0.16964	3.98449
Aminoacids	Phe	Plateplate02	68	0	68	0	0.46527	-0.137757	1.0683	0.307672	0.130477	0.305222	0.515384	59.2444
Aminoacids	Phe	shift_typeshift_A	68	0	68	0	0.499715	-0.0641163	1.06355	0.287674	0.082372	0.155873	0.80723	64.8252
Aminoacids	Phe	shift_typeshift_B	68	0	68	0	0.872189	0.0720058	1.67237	0.408264	0.0326522	0.2946	0.530768	139.214
Aminoacids	Phe	shift_typeshift_C	68	0	68	0	-0.0909764	-1.14689	0.964936	0.538741	0.8659	0.945274	0.0244423	-8.69608
Aminoacids	Phe	smokecurrent_smokers	68	0	68	0	0.169811	-0.350606	0.690228	0.265524	0.522477	0.924926	0.0338929	18.5081
Aminoacids	Pro	(Intercept)	68	0	68	0	0.458456	-1.91746	2.83437	1.21222	0.705286	0.847637	0.0717899	58.163
Aminoacids	Pro	age	68	0	68	0	0.0319173	-0.0108981	0.0747326	0.021845	0.143993	0.761399	0.118388	3.24321
Aminoacids	Pro	bmi	68	0	68	0	-0.080942	-0.163002	0.00111829	0.0418683	0.0532049	0.32333	0.490354	-7.77528
Aminoacids	Pro	Plateplate02	68	0	68	0	0.346998	-0.248949	0.942945	0.30406	0.25378	0.439797	0.356747	41.4814
Aminoacids	Pro	shift_typeshift_A	68	0	68	0	0.00333403	-0.553878	0.560546	0.284297	0.990643	0.990643	0.00408275	0.33396
Aminoacids	Pro	shift_typeshift_B	68	0	68	0	0.335238	-0.45555	1.12603	0.403471	0.406038	0.709213	0.149223	39.8273
Aminoacids	Pro	shift_typeshift_C	68	0	68	0	1.13052	0.0870008	2.17403	0.532415	0.0337227	0.358156	0.445927	209.725
Aminoacids	Pro	smokecurrent_smokers	68	0	68	0	-0.0496155	-0.563923	0.464692	0.262406	0.850031	0.97679	0.0101987	-4.84047
Aminoacids	Ser	(Intercept)	68	0	68	0	0.878874	-1.40252	3.16027	1.164	0.45022	0.780146	0.107824	140.819
Aminoacids	Ser	age	68	0	68	0	0.0408452	-0.000266889	0.0819572	0.0209759	0.0515059	0.728607	0.137507	4.16908
Aminoacids	Ser	bmi	68	0	68	0	-0.118838	-0.197634	-0.0400426	0.0402026	0.00311674	0.0510366	1.29212	-11.2049
Aminoacids	Ser	Plateplate02	68	0	68	0	0.389651	-0.182588	0.961889	0.291964	0.182012	0.350641	0.455138	47.6465
Aminoacids	Ser	shift_typeshift_A	68	0	68	0	0.284565	-0.25048	0.819609	0.272987	0.297221	0.378019	0.422487	32.9183
Aminoacids	Ser	shift_typeshift_B	68	0	68	0	0.844625	0.085297	1.60395	0.38742	0.0292478	0.2946	0.530768	132.711
Aminoacids	Ser	shift_typeshift_C	68	0	68	0	0.740944	-0.261057	1.74294	0.511234	0.147247	0.404071	0.393542	109.792
Aminoacids	Ser	smokecurrent_smokers	68	0	68	0	-0.00900064	-0.502847	0.484846	0.251967	0.971504	0.987951	0.00526445	-0.896026
Aminoacids	Thr	(Intercept)	68	0	68	0	0.00869586	-2.54039	2.55779	1.30058	0.994665	0.998347	0.000718379	0.873378
Aminoacids	Thr	age	68	0	68	0	0.00274534	-0.0431908	0.0486815	0.0234372	0.906752	0.957295	0.0189542	0.274911
Aminoacids	Thr	bmi	68	0	68	0	-0.00687187	-0.0949135	0.0811697	0.04492	0.878414	0.966993	0.0145765	-0.684832
Aminoacids	Thr	Plateplate02	68	0	68	0	-0.263011	-0.902396	0.376373	0.326223	0.420109	0.591766	0.22785	-23.1267
Aminoacids	Thr	shift_typeshift_A	68	0	68	0	0.0619423	-0.535884	0.659769	0.305019	0.839075	0.858741	0.0661379	6.3901
Aminoacids	Thr	shift_typeshift_B	68	0	68	0	0.120601	-0.727827	0.969029	0.432879	0.78055	0.904886	0.0434062	12.8175
Aminoacids	Thr	shift_typeshift_C	68	0	68	0	0.544141	-0.575434	1.66372	0.571223	0.340797	0.603304	0.219464	72.3128
Aminoacids	Thr	smokecurrent_smokers	68	0	68	0	-0.0396929	-0.591488	0.512102	0.281533	0.887879	0.987951	0.00526445	-3.89154
Aminoacids	Trp	(Intercept)	68	0	68	0	-2.65198	-5.28407	-0.0198918	1.34293	0.0482935	0.508492	0.293716	-92.9489
Aminoacids	Trp	age	68	0	68	0	0.0245902	-0.0228417	0.072022	0.0242004	0.309579	0.899492	0.0460027	2.4895
Aminoacids	Trp	bmi	68	0	68	0	0.0712068	-0.0197015	0.162115	0.0463826	0.124734	0.418978	0.377809	7.38033
Aminoacids	Trp	Plateplate02	68	0	68	0	0.461517	-0.198686	1.12172	0.336845	0.17065	0.346584	0.460191	58.6479
Aminoacids	Trp	shift_typeshift_A	68	0	68	0	-0.129691	-0.746983	0.487601	0.314951	0.6805	0.713164	0.146811	-12.1633
Aminoacids	Trp	shift_typeshift_B	68	0	68	0	0.430753	-0.445301	1.30681	0.446974	0.335192	0.69973	0.15507	53.8416
Aminoacids	Trp	shift_typeshift_C	68	0	68	0	0.508727	-0.647303	1.66476	0.589822	0.388407	0.645321	0.190224	66.3173
Aminoacids	Trp	smokecurrent_smokers	68	0	68	0	0.101729	-0.468033	0.671491	0.2907	0.72638	0.94075	0.0265257	10.7083
Aminoacids	Tyr	(Intercept)	68	0	68	0	-3.23011	-5.56328	-0.896947	1.19041	0.00665886	0.437289	0.359231	-96.0447
Aminoacids	Tyr	age	68	0	68	0	0.0335543	-0.00849073	0.0755994	0.0214519	0.11778	0.761399	0.118388	3.41236
Aminoacids	Tyr	bmi	68	0	68	0	0.0761031	-0.00448084	0.156687	0.041115	0.0641723	0.32333	0.490354	7.90738
Aminoacids	Tyr	Plateplate02	68	0	68	0	0.357834	-0.227391	0.943059	0.29859	0.230755	0.414095	0.3829	43.0228
Aminoacids	Tyr	shift_typeshift_A	68	0	68	0	0.340727	-0.206459	0.887914	0.279182	0.222295	0.316529	0.499587	40.597
Aminoacids	Tyr	shift_typeshift_B	68	0	68	0	0.69701	-0.0795504	1.47357	0.396212	0.0785458	0.421315	0.375393	100.774
Aminoacids	Tyr	shift_typeshift_C	68	0	68	0	0.141234	-0.883507	1.16597	0.522836	0.78706	0.866428	0.0622677	15.1694
Aminoacids	Tyr	smokecurrent_smokers	68	0	68	0	-0.11001	-0.615064	0.395044	0.257685	0.669441	0.94075	0.0265257	-10.4175
Aminoacids	Val	(Intercept)	68	0	68	0	-2.69179	-4.84958	-0.534001	1.10093	0.0144849	0.437289	0.359231	-93.2241
Aminoacids	Val	age	68	0	68	0	0.00590244	-0.0329822	0.0447871	0.0198395	0.766078	0.926063	0.0333595	0.591989
Aminoacids	Val	bmi	68	0	68	0	0.113364	0.038837	0.18789	0.0380245	0.00286998	0.0510366	1.29212	12.0039
Aminoacids	Val	Plateplate02	68	0	68	0	-0.54378	-1.08502	-0.00254401	0.276146	0.0489328	0.142449	0.846341	-41.945
Aminoacids	Val	shift_typeshift_A	68	0	68	0	-0.185705	-0.691762	0.320352	0.258197	0.471994	0.533028	0.27325	-16.9481
Aminoacids	Val	shift_typeshift_B	68	0	68	0	0.291926	-0.426264	1.01012	0.36643	0.425639	0.724139	0.140178	33.9004
Aminoacids	Val	shift_typeshift_C	68	0	68	0	-0.15243	-1.10015	0.795284	0.483537	0.752579	0.848859	0.0711644	-14.1381
Aminoacids	Val	smokecurrent_smokers	68	0	68	0	0.183026	-0.284066	0.650117	0.238316	0.44249	0.912941	0.0395573	20.0845
Biogenic Amines	ADMA	(Intercept)	68	7	61	0	1.57236	-0.732898	3.87762	1.17617	0.181274	0.57984	0.236692	381.801
Biogenic Amines	ADMA	age	68	7	61	0	-0.0101831	-0.0518238	0.0314576	0.0212456	0.631722	0.926063	0.0333595	-1.01315
Biogenic Amines	ADMA	bmi	68	7	61	0	-0.0552798	-0.134549	0.0239891	0.0404441	0.171682	0.480962	0.317889	-5.37796
Biogenic Amines	ADMA	Plateplate02	68	7	61	0	-1.21416	-1.80614	-0.622183	0.302035	5.82151e-05	0.000847352	3.07194	-70.3041
Biogenic Amines	ADMA	shift_typeshift_A	68	7	61	0	0.490775	-0.0510732	1.03262	0.276458	0.0758611	0.148325	0.828784	63.3581
Biogenic Amines	ADMA	shift_typeshift_B	68	7	61	0	0.627358	-0.135835	1.39055	0.389392	0.107153	0.421315	0.375393	87.2657
Biogenic Amines	ADMA	shift_typeshift_C	68	7	61	0	0.771194	-0.235815	1.7782	0.51379	0.133358	0.404071	0.393542	116.235
Biogenic Amines	ADMA	smokecurrent_smokers	68	7	61	0	-0.604688	-1.10716	-0.102215	0.256369	0.0183407	0.63988	0.193902	-45.3755
Biogenic Amines	Creatinine	(Intercept)	68	0	68	0	3.02728	0.548289	5.50628	1.26482	0.0166904	0.437289	0.359231	1964.11
Biogenic Amines	Creatinine	age	68	0	68	0	-0.0347231	-0.0793961	0.00994984	0.0227928	0.127652	0.761399	0.118388	-3.41272
Biogenic Amines	Creatinine	bmi	68	0	68	0	-0.0691526	-0.154773	0.016468	0.0436848	0.113424	0.391014	0.407808	-6.68157
Biogenic Amines	Creatinine	Plateplate02	68	0	68	0	-0.0227093	-0.644512	0.599094	0.317252	0.942935	0.977251	0.00999403	-2.24533
Biogenic Amines	Creatinine	shift_typeshift_A	68	0	68	0	-0.574304	-1.15569	0.00708288	0.296632	0.0528571	0.115266	0.938298	-43.6904
Biogenic Amines	Creatinine	shift_typeshift_B	68	0	68	0	-0.699565	-1.52466	0.125533	0.420976	0.096559	0.421315	0.375393	-50.3199
Biogenic Amines	Creatinine	shift_typeshift_C	68	0	68	0	-0.184654	-1.27344	0.904136	0.555515	0.739586	0.847572	0.0718235	-16.8608
Biogenic Amines	Creatinine	smokecurrent_smokers	68	0	68	0	0.405976	-0.130646	0.942597	0.273791	0.13813	0.816813	0.0878773	50.0766
Biogenic Amines	Kynurenine	(Intercept)	68	1	67	0	0.352797	-2.06876	2.77435	1.23551	0.775224	0.883082	0.0539991	42.3043
Biogenic Amines	Kynurenine	age	68	1	67	0	-0.0174102	-0.0610674	0.026247	0.0222745	0.434437	0.899492	0.0460027	-1.72595
Biogenic Amines	Kynurenine	bmi	68	1	67	0	-0.00180471	-0.0855428	0.0819334	0.0427243	0.966307	0.988955	0.00482365	-0.180308
Biogenic Amines	Kynurenine	Plateplate02	68	1	67	0	0.340873	-0.266467	0.948213	0.309873	0.271315	0.44561	0.351045	40.6175
Biogenic Amines	Kynurenine	shift_typeshift_A	68	1	67	0	-0.14326	-0.711496	0.424977	0.289922	0.621213	0.656282	0.18291	-13.3471
Biogenic Amines	Kynurenine	shift_typeshift_B	68	1	67	0	0.631676	-0.174178	1.43753	0.411157	0.124456	0.441359	0.355208	88.076
Biogenic Amines	Kynurenine	shift_typeshift_C	68	1	67	0	0.393689	-0.67005	1.45743	0.542734	0.468218	0.674028	0.171322	48.244
Biogenic Amines	Kynurenine	smokecurrent_smokers	68	1	67	0	0.355281	-0.168903	0.879465	0.267446	0.184039	0.816813	0.0878773	42.6581
Biogenic Amines	Serotonin	(Intercept)	68	7	61	0	0.883975	-1.86237	3.63032	1.40122	0.528132	0.786196	0.104469	142.05
Biogenic Amines	Serotonin	age	68	7	61	0	-0.00652985	-0.0550007	0.041941	0.0247305	0.791748	0.926063	0.0333595	-0.650858
Biogenic Amines	Serotonin	bmi	68	7	61	0	-0.0623186	-0.157232	0.0325946	0.048426	0.198135	0.529707	0.275964	-6.04165
Biogenic Amines	Serotonin	Plateplate02	68	7	61	0	0.859177	0.182473	1.53588	0.345263	0.0128294	0.0542147	1.26588	136.122
Biogenic Amines	Serotonin	shift_typeshift_A	68	7	61	0	1.05817	0.414077	1.70226	0.328623	0.0012819	0.0150994	1.82104	188.108
Biogenic Amines	Serotonin	shift_typeshift_B	68	7	61	0	0.964129	0.0649003	1.86336	0.458799	0.035604	0.2946	0.530768	162.25
Biogenic Amines	Serotonin	shift_typeshift_C	68	7	61	0	1.11135	-0.0941907	2.31689	0.615083	0.0707889	0.402679	0.395041	203.846
Biogenic Amines	Serotonin	smokecurrent_smokers	68	7	61	0	-0.494898	-1.08583	0.0960367	0.301503	0.100707	0.816813	0.0878773	-39.0367
Biogenic Amines	Taurine	(Intercept)	68	0	68	0	-0.574188	-2.86334	1.71497	1.16796	0.62299	0.821725	0.0852736	-43.6838
Biogenic Amines	Taurine	age	68	0	68	0	0.00750655	-0.0337454	0.0487585	0.0210473	0.721353	0.926063	0.0333595	0.753479
Biogenic Amines	Taurine	bmi	68	0	68	0	-0.024589	-0.103653	0.0544749	0.0403394	0.542159	0.758026	0.120316	-2.42891
Biogenic Amines	Taurine	Plateplate02	68	0	68	0	0.625103	0.0509174	1.19929	0.292957	0.0328617	0.110382	0.957103	86.8438
Biogenic Amines	Taurine	shift_typeshift_A	68	0	68	0	1.15512	0.618251	1.69198	0.273916	2.4752e-05	0.00108084	2.96624	217.439
Biogenic Amines	Taurine	shift_typeshift_B	68	0	68	0	0.709718	-0.0521947	1.47163	0.388738	0.0678959	0.417616	0.379223	103.342
Biogenic Amines	Taurine	shift_typeshift_C	68	0	68	0	0.897508	-0.107903	1.90292	0.512974	0.0801845	0.402679	0.395041	145.348
Biogenic Amines	Taurine	smokecurrent_smokers	68	0	68	0	-0.0199688	-0.515496	0.475558	0.252825	0.937046	0.987951	0.00526445	-1.97708
lysoPC	lysoPC a C16:0	(Intercept)	68	0	68	0	0.299471	-1.99388	2.59282	1.1701	0.798	0.900515	0.0455089	34.9144
lysoPC	lysoPC a C16:0	age	68	0	68	0	0.0151915	-0.026136	0.056519	0.0210858	0.471242	0.899492	0.0460027	1.53075
lysoPC	lysoPC a C16:0	bmi	68	0	68	0	-0.0501898	-0.129398	0.0290189	0.0404133	0.214269	0.554995	0.255711	-4.89511
lysoPC	lysoPC a C16:0	Plateplate02	68	0	68	0	0.881254	0.306017	1.45649	0.293494	0.00267654	0.0184541	1.73391	141.393
lysoPC	lysoPC a C16:0	shift_typeshift_A	68	0	68	0	0.036267	-0.501581	0.574115	0.274417	0.894858	0.908732	0.0415644	3.69326
lysoPC	lysoPC a C16:0	shift_typeshift_B	68	0	68	0	-0.313899	-1.07721	0.449408	0.38945	0.420239	0.724139	0.140178	-26.9407
lysoPC	lysoPC a C16:0	shift_typeshift_C	68	0	68	0	0.408081	-0.599171	1.41533	0.513913	0.427157	0.658325	0.18156	50.3929
lysoPC	lysoPC a C16:0	smokecurrent_smokers	68	0	68	0	0.163096	-0.333338	0.659531	0.253288	0.519629	0.924926	0.0338929	17.715
lysoPC	lysoPC a C16:1	(Intercept)	68	0	68	0	-0.516046	-3.18823	2.15614	1.36339	0.705057	0.847637	0.0717899	-40.3124
lysoPC	lysoPC a C16:1	age	68	0	68	0	0.013809	-0.0343455	0.0619634	0.024569	0.574084	0.926063	0.0333595	1.39048
lysoPC	lysoPC a C16:1	bmi	68	0	68	0	-0.0145147	-0.106808	0.0777785	0.0470892	0.757901	0.879959	0.0555375	-1.44099
lysoPC	lysoPC a C16:1	Plateplate02	68	0	68	0	0.709095	0.0388338	1.37936	0.341976	0.0381238	0.123808	0.90725	103.215
lysoPC	lysoPC a C16:1	shift_typeshift_A	68	0	68	0	0.258254	-0.368442	0.884949	0.319749	0.419277	0.490404	0.309446	29.4667
lysoPC	lysoPC a C16:1	shift_typeshift_B	68	0	68	0	-0.102989	-0.992388	0.78641	0.453783	0.820457	0.919298	0.0365439	-9.78632
lysoPC	lysoPC a C16:1	shift_typeshift_C	68	0	68	0	0.733761	-0.439879	1.9074	0.598807	0.220435	0.481284	0.317599	108.29
lysoPC	lysoPC a C16:1	smokecurrent_smokers	68	0	68	0	0.0626828	-0.515758	0.641124	0.295128	0.831802	0.974964	0.0110114	6.46891
lysoPC	lysoPC a C17:0	(Intercept)	68	0	68	0	-0.625161	-2.95327	1.70294	1.18783	0.598676	0.8034	0.0950679	-46.4825
lysoPC	lysoPC a C17:0	age	68	0	68	0	0.0388927	-0.0030612	0.0808465	0.0214054	0.0692242	0.728607	0.137507	3.96589
lysoPC	lysoPC a C17:0	bmi	68	0	68	0	-0.0413356	-0.121745	0.0390735	0.0410258	0.31367	0.622587	0.2058	-4.04929
lysoPC	lysoPC a C17:0	Plateplate02	68	0	68	0	0.593111	0.00915602	1.17707	0.297942	0.0465144	0.141707	0.848609	80.961
lysoPC	lysoPC a C17:0	shift_typeshift_A	68	0	68	0	-0.1395	-0.6855	0.4065	0.278576	0.61654	0.656282	0.18291	-13.0207
lysoPC	lysoPC a C17:0	shift_typeshift_B	68	0	68	0	-0.371649	-1.14653	0.403227	0.395352	0.347194	0.69973	0.15507	-31.0404
lysoPC	lysoPC a C17:0	shift_typeshift_C	68	0	68	0	-0.173628	-1.19615	0.84889	0.521702	0.739277	0.847572	0.0718235	-15.9391
lysoPC	lysoPC a C17:0	smokecurrent_smokers	68	0	68	0	0.305092	-0.198866	0.809051	0.257126	0.235407	0.855978	0.0675375	35.675
lysoPC	lysoPC a C18:0	(Intercept)	68	0	68	0	0.106071	-2.19013	2.40227	1.17155	0.927859	0.970002	0.0132276	11.1901
lysoPC	lysoPC a C18:0	age	68	0	68	0	0.03655	-0.004829	0.0779289	0.0211121	0.0834102	0.728607	0.137507	3.72261
lysoPC	lysoPC a C18:0	bmi	68	0	68	0	-0.0785586	-0.157866	0.000748709	0.0404636	0.0522024	0.32333	0.490354	-7.55521
lysoPC	lysoPC a C18:0	Plateplate02	68	0	68	0	0.720448	0.144494	1.2964	0.293859	0.0142192	0.0582099	1.235	105.535
lysoPC	lysoPC a C18:0	shift_typeshift_A	68	0	68	0	0.0859745	-0.452544	0.624492	0.274759	0.75435	0.781191	0.107243	8.97785
lysoPC	lysoPC a C18:0	shift_typeshift_B	68	0	68	0	0.0184116	-0.745847	0.78267	0.389935	0.96234	0.969743	0.0133434	1.85821
lysoPC	lysoPC a C18:0	shift_typeshift_C	68	0	68	0	0.38011	-0.628397	1.38862	0.514554	0.460078	0.66967	0.174139	46.2445
lysoPC	lysoPC a C18:0	smokecurrent_smokers	68	0	68	0	0.20082	-0.296233	0.697873	0.253603	0.428438	0.912941	0.0395573	22.2405
lysoPC	lysoPC a C18:1	(Intercept)	68	0	68	0	0.862835	-1.4777	3.20337	1.19417	0.469964	0.780146	0.107824	136.987
lysoPC	lysoPC a C18:1	age	68	0	68	0	0.0355639	-0.00661387	0.0777418	0.0215197	0.0984075	0.761399	0.118388	3.62039
lysoPC	lysoPC a C18:1	bmi	68	0	68	0	-0.122542	-0.20338	-0.0417033	0.0412448	0.00296755	0.0510366	1.29212	-11.5331
lysoPC	lysoPC a C18:1	Plateplate02	68	0	68	0	0.708606	0.121533	1.29568	0.299532	0.0179957	0.0712334	1.14732	103.116
lysoPC	lysoPC a C18:1	shift_typeshift_A	68	0	68	0	0.582003	0.0330889	1.13092	0.280064	0.0376991	0.0931807	1.03067	78.962
lysoPC	lysoPC a C18:1	shift_typeshift_B	68	0	68	0	0.337967	-0.441046	1.11698	0.397463	0.395152	0.709213	0.149223	40.2094
lysoPC	lysoPC a C18:1	shift_typeshift_C	68	0	68	0	0.843828	-0.184149	1.8718	0.524487	0.107647	0.404071	0.393542	132.525
lysoPC	lysoPC a C18:1	smokecurrent_smokers	68	0	68	0	0.20613	-0.300519	0.712779	0.258499	0.425213	0.912941	0.0395573	22.8912
lysoPC	lysoPC a C18:2	(Intercept)	68	0	68	0	1.50125	-0.86456	3.86707	1.20707	0.213604	0.590668	0.228656	348.731
lysoPC	lysoPC a C18:2	age	68	0	68	0	0.0288192	-0.0138142	0.0714526	0.0217521	0.185207	0.793738	0.100323	2.92385
lysoPC	lysoPC a C18:2	bmi	68	0	68	0	-0.141561	-0.223273	-0.0598496	0.0416903	0.000684935	0.0299088	1.5242	-13.1998
lysoPC	lysoPC a C18:2	Plateplate02	68	0	68	0	0.763687	0.170274	1.3571	0.302768	0.0116572	0.0542147	1.26588	114.618
lysoPC	lysoPC a C18:2	shift_typeshift_A	68	0	68	0	0.562009	0.00716587	1.11685	0.283088	0.0471136	0.104608	0.980434	75.4193
lysoPC	lysoPC a C18:2	shift_typeshift_B	68	0	68	0	0.486811	-0.300616	1.27424	0.401756	0.225624	0.603199	0.219539	62.7119
lysoPC	lysoPC a C18:2	shift_typeshift_C	68	0	68	0	0.879766	-0.159313	1.91885	0.530152	0.0970232	0.404071	0.393542	141.034
lysoPC	lysoPC a C18:2	smokecurrent_smokers	68	0	68	0	0.338074	-0.174047	0.850195	0.261291	0.195713	0.816813	0.0878773	40.2245
lysoPC	lysoPC a C20:3	(Intercept)	68	0	68	0	-0.27323	-2.75867	2.21221	1.2681	0.829406	0.913043	0.0395086	-23.9082
lysoPC	lysoPC a C20:3	age	68	0	68	0	0.00939037	-0.0353987	0.0541794	0.022852	0.68113	0.926063	0.0333595	0.94346
lysoPC	lysoPC a C20:3	bmi	68	0	68	0	-0.0357344	-0.121577	0.0501086	0.0437983	0.414565	0.681159	0.166751	-3.51035
lysoPC	lysoPC a C20:3	Plateplate02	68	0	68	0	1.11358	0.490161	1.737	0.318076	0.000463548	0.00552044	2.25803	204.524
lysoPC	lysoPC a C20:3	shift_typeshift_A	68	0	68	0	0.635133	0.0522356	1.21803	0.297402	0.0327117	0.0892758	1.04927	88.7274
lysoPC	lysoPC a C20:3	shift_typeshift_B	68	0	68	0	0.301019	-0.526222	1.12826	0.42207	0.475723	0.733174	0.134793	35.1235
lysoPC	lysoPC a C20:3	shift_typeshift_C	68	0	68	0	0.916458	-0.17516	2.00808	0.556958	0.0998729	0.404071	0.393542	150.042
lysoPC	lysoPC a C20:3	smokecurrent_smokers	68	0	68	0	0.305555	-0.23246	0.843571	0.274503	0.265656	0.870022	0.0604695	35.7378
lysoPC	lysoPC a C20:4	(Intercept)	68	0	68	0	0.523687	-1.80182	2.8492	1.18651	0.658946	0.838077	0.0767161	68.8241
lysoPC	lysoPC a C20:4	age	68	0	68	0	0.00973811	-0.032169	0.0516452	0.0213816	0.64879	0.926063	0.0333595	0.978568
lysoPC	lysoPC a C20:4	bmi	68	0	68	0	-0.0558979	-0.136217	0.0244215	0.0409801	0.172559	0.480962	0.317889	-5.43644
lysoPC	lysoPC a C20:4	Plateplate02	68	0	68	0	0.826401	0.243097	1.40971	0.29761	0.00548979	0.0299651	1.52338	128.508
lysoPC	lysoPC a C20:4	shift_typeshift_A	68	0	68	0	0.391174	-0.154217	0.936565	0.278266	0.159796	0.250898	0.600503	47.8716
lysoPC	lysoPC a C20:4	shift_typeshift_B	68	0	68	0	-0.0400461	-0.814059	0.733966	0.394912	0.919229	0.955706	0.0196756	-3.92549
lysoPC	lysoPC a C20:4	shift_typeshift_C	68	0	68	0	0.787165	-0.234213	1.80854	0.521121	0.13091	0.404071	0.393542	119.716
lysoPC	lysoPC a C20:4	smokecurrent_smokers	68	0	68	0	-0.108655	-0.612051	0.394742	0.25684	0.672263	0.94075	0.0265257	-10.296
lysoPC	lysoPC a C24:0	(Intercept)	68	0	68	0	0.606634	-1.41239	2.62565	1.03013	0.555935	0.799042	0.0974305	83.4247
lysoPC	lysoPC a C24:0	age	68	0	68	0	0.0100855	-0.0262985	0.0464694	0.0185636	0.586928	0.926063	0.0333595	1.01365
lysoPC	lysoPC a C24:0	bmi	68	0	68	0	-0.0582892	-0.128023	0.0114446	0.0355791	0.101359	0.373005	0.428285	-5.66229
lysoPC	lysoPC a C24:0	Plateplate02	68	0	68	0	1.41702	0.910591	1.92345	0.258386	4.15557e-08	1.08876e-06	5.96307	312.481
lysoPC	lysoPC a C24:0	shift_typeshift_A	68	0	68	0	-0.21102	-0.684532	0.262491	0.241592	0.382414	0.45542	0.341588	-19.0242
lysoPC	lysoPC a C24:0	shift_typeshift_B	68	0	68	0	0.921513	0.249512	1.59352	0.342864	0.00719479	0.157086	0.803862	151.309
lysoPC	lysoPC a C24:0	shift_typeshift_C	68	0	68	0	0.373571	-0.513194	1.26034	0.45244	0.408985	0.645321	0.190224	45.2914
lysoPC	lysoPC a C24:0	smokecurrent_smokers	68	0	68	0	-0.0136384	-0.45069	0.423413	0.22299	0.951231	0.987951	0.00526445	-1.35458
lysoPC	lysoPC a C26:1	(Intercept)	68	23	45	0	-1.68656	-4.19347	0.820362	1.27906	0.187307	0.57984	0.236692	-81.4844
lysoPC	lysoPC a C26:1	age	68	23	45	0	0.0126672	-0.0312573	0.0565918	0.0224109	0.571919	0.926063	0.0333595	1.27478
lysoPC	lysoPC a C26:1	bmi	68	23	45	0	0.0261641	-0.0568631	0.109191	0.0423616	0.536815	0.758026	0.120316	2.65094
lysoPC	lysoPC a C26:1	Plateplate02	68	23	45	0	1.65001	1.04661	2.25341	0.307863	8.34242e-08	1.56122e-06	5.80653	420.703
lysoPC	lysoPC a C26:1	shift_typeshift_A	68	23	45	0	-0.171332	-0.755706	0.413042	0.298155	0.565535	0.627479	0.202401	-15.7458
lysoPC	lysoPC a C26:1	shift_typeshift_B	68	23	45	0	1.33754	0.547402	2.12767	0.403137	0.000907228	0.0396156	1.40213	280.965
lysoPC	lysoPC a C26:1	shift_typeshift_C	68	23	45	0	0.953235	-0.0958305	2.0023	0.535247	0.0749248	0.402679	0.395041	159.409
lysoPC	lysoPC a C26:1	smokecurrent_smokers	68	23	45	0	-0.0896198	-0.624777	0.445538	0.273045	0.742742	0.94075	0.0265257	-8.57212
lysoPC	lysoPC a C28:1	(Intercept)	68	10	58	0	-1.81285	-4.02012	0.394417	1.12618	0.107455	0.513152	0.289754	-83.6812
lysoPC	lysoPC a C28:1	age	68	10	58	0	0.016691	-0.0231835	0.0565656	0.0203445	0.411977	0.899492	0.0460027	1.68311
lysoPC	lysoPC a C28:1	bmi	68	10	58	0	0.0346888	-0.0412598	0.110637	0.03875	0.370683	0.681159	0.166751	3.52975
lysoPC	lysoPC a C28:1	Plateplate02	68	10	58	0	1.51233	0.961449	2.06322	0.281069	7.42175e-08	1.56122e-06	5.80653	353.731
lysoPC	lysoPC a C28:1	shift_typeshift_A	68	10	58	0	-0.282572	-0.806399	0.241255	0.267264	0.290385	0.375146	0.4258	-24.6157
lysoPC	lysoPC a C28:1	shift_typeshift_B	68	10	58	0	0.936943	0.208671	1.66521	0.371574	0.0116839	0.218655	0.66024	155.217
lysoPC	lysoPC a C28:1	shift_typeshift_C	68	10	58	0	0.26753	-0.692277	1.22734	0.489706	0.584855	0.798083	0.097952	30.6733
lysoPC	lysoPC a C28:1	smokecurrent_smokers	68	10	58	0	0.118694	-0.359206	0.596594	0.243831	0.626408	0.94075	0.0265257	12.6025
PC aa	PC aa C24:0	(Intercept)	68	14	54	0	-0.576415	-2.90306	1.75023	1.18709	0.627271	0.821725	0.0852736	-43.8091
PC aa	PC aa C24:0	age	68	14	54	0	0.00143964	-0.0400012	0.0428805	0.0211437	0.945715	0.960377	0.0175581	0.144068
PC aa	PC aa C24:0	bmi	68	14	54	0	-0.0148359	-0.0939233	0.0642515	0.0403514	0.713121	0.86503	0.0629688	-1.47264
PC aa	PC aa C24:0	Plateplate02	68	14	54	0	2.09777	1.52204	2.67349	0.293744	9.23264e-13	1.20948e-10	9.9174	714.795
PC aa	PC aa C24:0	shift_typeshift_A	68	14	54	0	0.184188	-0.362471	0.730847	0.278913	0.509011	0.569918	0.244188	20.2242
PC aa	PC aa C24:0	shift_typeshift_B	68	14	54	0	1.42246	0.660578	2.18435	0.388723	0.000252888	0.0165642	1.78083	314.732
PC aa	PC aa C24:0	shift_typeshift_C	68	14	54	0	1.10094	0.0995004	2.10238	0.510947	0.0311852	0.358156	0.445927	200.698
PC aa	PC aa C24:0	smokecurrent_smokers	68	14	54	0	-0.0978512	-0.596197	0.400495	0.254263	0.700354	0.94075	0.0265257	-9.32162
PC aa	PC aa C28:1	(Intercept)	68	0	68	0	-2.53775	-4.76067	-0.31483	1.13416	0.0252503	0.490242	0.309589	-92.0956
PC aa	PC aa C28:1	age	68	0	68	0	0.00813443	-0.0319239	0.0481928	0.0204383	0.690631	0.926063	0.0333595	0.816761
PC aa	PC aa C28:1	bmi	68	0	68	0	0.105221	0.0284451	0.181997	0.0391722	0.00722877	0.0946968	1.02366	11.0956
PC aa	PC aa C28:1	Plateplate02	68	0	68	0	0.842837	0.285265	1.40041	0.284481	0.00304932	0.019022	1.72074	132.295
PC aa	PC aa C28:1	shift_typeshift_A	68	0	68	0	-0.72455	-1.24588	-0.203219	0.26599	0.00645014	0.0304487	1.51643	-51.5458
PC aa	PC aa C28:1	shift_typeshift_B	68	0	68	0	-0.127591	-0.867457	0.612276	0.37749	0.735365	0.897054	0.0471815	-11.9786
PC aa	PC aa C28:1	shift_typeshift_C	68	0	68	0	-0.966439	-1.94276	0.0098805	0.498131	0.052364	0.402679	0.395041	-61.9565
PC aa	PC aa C28:1	smokecurrent_smokers	68	0	68	0	0.0773313	-0.403858	0.558521	0.245509	0.752774	0.94075	0.0265257	8.04
PC aa	PC aa C30:0	(Intercept)	68	0	68	0	-1.85717	-4.41097	0.696632	1.30298	0.154065	0.57984	0.236692	-84.3886
PC aa	PC aa C30:0	age	68	0	68	0	0.0199238	-0.0260972	0.0659449	0.0234805	0.396145	0.899492	0.0460027	2.01236
PC aa	PC aa C30:0	bmi	68	0	68	0	0.0440569	-0.0441474	0.132261	0.045003	0.327592	0.640515	0.19347	4.50418
PC aa	PC aa C30:0	Plateplate02	68	0	68	0	0.61331	-0.0272561	1.25388	0.326826	0.0605774	0.172514	0.763176	84.6534
PC aa	PC aa C30:0	shift_typeshift_A	68	0	68	0	-0.157006	-0.755937	0.441925	0.305583	0.607398	0.652206	0.185615	-14.5301
PC aa	PC aa C30:0	shift_typeshift_B	68	0	68	0	0.240647	-0.609349	1.09064	0.433679	0.578966	0.798364	0.0977989	27.2071
PC aa	PC aa C30:0	shift_typeshift_C	68	0	68	0	-0.000753583	-1.1224	1.12089	0.572278	0.998949	0.998949	0.000456537	-0.0753299
PC aa	PC aa C30:0	smokecurrent_smokers	68	0	68	0	0.0676576	-0.485157	0.620472	0.282053	0.810427	0.965959	0.0150415	6.99989
PC aa	PC aa C30:2	(Intercept)	68	1	67	0	1.12354	-1.06201	3.3091	1.1151	0.31366	0.682787	0.165715	207.573
PC aa	PC aa C30:2	age	68	1	67	0	-0.0369519	-0.0763334	0.00242968	0.020093	0.0659089	0.728607	0.137507	-3.62775
PC aa	PC aa C30:2	bmi	68	1	67	0	-0.0141494	-0.089586	0.0612873	0.0384888	0.713154	0.86503	0.0629688	-1.40497
PC aa	PC aa C30:2	Plateplate02	68	1	67	0	1.47067	0.922857	2.01848	0.279502	1.42685e-07	2.33646e-06	5.63144	335.215
PC aa	PC aa C30:2	shift_typeshift_A	68	1	67	0	-0.20719	-0.719649	0.305268	0.261463	0.428112	0.496307	0.30425	-18.7135
PC aa	PC aa C30:2	shift_typeshift_B	68	1	67	0	0.555124	-0.171743	1.28199	0.370857	0.134428	0.463423	0.334022	74.2157
PC aa	PC aa C30:2	shift_typeshift_C	68	1	67	0	0.222304	-0.736856	1.18147	0.489377	0.649641	0.810157	0.0914307	24.8952
PC aa	PC aa C30:2	smokecurrent_smokers	68	1	67	0	0.251898	-0.221085	0.724882	0.241322	0.296566	0.903493	0.0440753	28.6465
PC aa	PC aa C32:0	(Intercept)	68	0	68	0	-0.323411	-2.92309	2.27627	1.32639	0.807364	0.900515	0.0455089	-27.6324
PC aa	PC aa C32:0	age	68	0	68	0	0.00893149	-0.0379164	0.0557793	0.0239024	0.708654	0.926063	0.0333595	0.897149
PC aa	PC aa C32:0	bmi	68	0	68	0	0.00960603	-0.080183	0.099395	0.0458116	0.833913	0.928942	0.0320114	0.965231
PC aa	PC aa C32:0	Plateplate02	68	0	68	0	0.257723	-0.394352	0.909798	0.332697	0.438548	0.599769	0.222016	29.3981
PC aa	PC aa C32:0	shift_typeshift_A	68	0	68	0	-0.471802	-1.08149	0.13789	0.311073	0.129344	0.217232	0.663076	-37.6123
PC aa	PC aa C32:0	shift_typeshift_B	68	0	68	0	-0.290293	-1.15556	0.574975	0.441471	0.510822	0.751884	0.123849	-25.1955
PC aa	PC aa C32:0	shift_typeshift_C	68	0	68	0	-0.569412	-1.71121	0.572385	0.58256	0.328356	0.589242	0.229707	-43.4142
PC aa	PC aa C32:0	smokecurrent_smokers	68	0	68	0	0.0234749	-0.539272	0.586221	0.287121	0.934838	0.987951	0.00526445	2.37526
PC aa	PC aa C32:1	(Intercept)	68	0	68	0	-1.41065	-4.03152	1.21023	1.3372	0.291461	0.6583	0.181576	-75.6014
PC aa	PC aa C32:1	age	68	0	68	0	0.00861513	-0.0386146	0.0558448	0.0240972	0.720706	0.926063	0.0333595	0.865235
PC aa	PC aa C32:1	bmi	68	0	68	0	0.0532134	-0.0373074	0.143734	0.046185	0.249247	0.599317	0.222343	5.46547
PC aa	PC aa C32:1	Plateplate02	68	0	68	0	0.298645	-0.358745	0.956035	0.335409	0.373257	0.5494	0.260111	34.8031
PC aa	PC aa C32:1	shift_typeshift_A	68	0	68	0	-0.275496	-0.890158	0.339165	0.313608	0.379687	0.45542	0.341588	-24.0805
PC aa	PC aa C32:1	shift_typeshift_B	68	0	68	0	-0.241077	-1.1134	0.631243	0.445069	0.588051	0.802292	0.0956675	-21.4219
PC aa	PC aa C32:1	shift_typeshift_C	68	0	68	0	0.191752	-0.959351	1.34286	0.587308	0.744052	0.847572	0.0718235	21.137
PC aa	PC aa C32:1	smokecurrent_smokers	68	0	68	0	0.00579755	-0.561536	0.573131	0.289461	0.98402	0.987951	0.00526445	0.581439
PC aa	PC aa C32:2	(Intercept)	68	0	68	0	-1.85569	-4.40439	0.693006	1.30038	0.153569	0.57984	0.236692	-84.3655
PC aa	PC aa C32:2	age	68	0	68	0	0.0201414	-0.0257876	0.0660705	0.0234336	0.39006	0.899492	0.0460027	2.03456
PC aa	PC aa C32:2	bmi	68	0	68	0	0.0471113	-0.0409167	0.135139	0.0449131	0.294204	0.622587	0.2058	4.82387
PC aa	PC aa C32:2	Plateplate02	68	0	68	0	0.666379	0.0270926	1.30567	0.326172	0.0410499	0.128036	0.892666	94.7173
PC aa	PC aa C32:2	shift_typeshift_A	68	0	68	0	-0.270546	-0.86828	0.327189	0.304972	0.375017	0.454881	0.342102	-23.7037
PC aa	PC aa C32:2	shift_typeshift_B	68	0	68	0	0.0838105	-0.764487	0.932108	0.432813	0.846457	0.919298	0.0365439	8.74228
PC aa	PC aa C32:2	shift_typeshift_C	68	0	68	0	-0.0324207	-1.15182	1.08698	0.571135	0.954732	0.988951	0.00482504	-3.19008
PC aa	PC aa C32:2	smokecurrent_smokers	68	0	68	0	0.154102	-0.397608	0.705811	0.28149	0.584069	0.94075	0.0265257	16.661
PC aa	PC aa C32:3	(Intercept)	68	0	68	0	-1.92051	-4.1217	0.280679	1.12308	0.0872577	0.508492	0.293716	-85.3468
PC aa	PC aa C32:3	age	68	0	68	0	0.0147343	-0.0249325	0.054401	0.0202385	0.466594	0.899492	0.0460027	1.48434
PC aa	PC aa C32:3	bmi	68	0	68	0	0.0722953	-0.0037303	0.148321	0.0387893	0.0623504	0.32333	0.490354	7.49728
PC aa	PC aa C32:3	Plateplate02	68	0	68	0	0.895536	0.343415	1.44766	0.2817	0.00147761	0.0116617	1.93324	144.865
PC aa	PC aa C32:3	shift_typeshift_A	68	0	68	0	-0.665149	-1.18138	-0.148915	0.26339	0.0115586	0.0445346	1.3513	-48.5803
PC aa	PC aa C32:3	shift_typeshift_B	68	0	68	0	-0.0614779	-0.794112	0.671156	0.3738	0.869363	0.925907	0.0334326	-5.96263
PC aa	PC aa C32:3	shift_typeshift_C	68	0	68	0	-0.528808	-1.49558	0.437968	0.493262	0.283692	0.562243	0.250076	-41.0693
PC aa	PC aa C32:3	smokecurrent_smokers	68	0	68	0	-0.276826	-0.753311	0.19966	0.243109	0.254833	0.855978	0.0675375	-24.1813
PC aa	PC aa C34:1	(Intercept)	68	0	68	0	-0.591205	-3.08171	1.8993	1.27069	0.641743	0.832359	0.0796892	-44.634
PC aa	PC aa C34:1	age	68	0	68	0	0.0185479	-0.0263324	0.0634283	0.0228985	0.417937	0.899492	0.0460027	1.8721
PC aa	PC aa C34:1	bmi	68	0	68	0	0.000688914	-0.0853291	0.0867069	0.0438876	0.987476	0.992956	0.00306979	0.0689152
PC aa	PC aa C34:1	Plateplate02	68	0	68	0	0.62994	0.00525084	1.25463	0.318725	0.0481051	0.142449	0.846341	87.7498
PC aa	PC aa C34:1	shift_typeshift_A	68	0	68	0	-0.370627	-0.954713	0.213459	0.298008	0.213618	0.307515	0.512133	-30.9699
PC aa	PC aa C34:1	shift_typeshift_B	68	0	68	0	-0.258073	-1.087	0.570855	0.42293	0.541728	0.776998	0.10958	-22.7461
PC aa	PC aa C34:1	shift_typeshift_C	68	0	68	0	-0.0385381	-1.13238	1.05531	0.558094	0.944947	0.988951	0.00482504	-3.78049
PC aa	PC aa C34:1	smokecurrent_smokers	68	0	68	0	0.0716843	-0.467428	0.610796	0.275062	0.794392	0.965959	0.0150415	7.43161
PC aa	PC aa C34:2	(Intercept)	68	0	68	0	0.141113	-2.33999	2.62221	1.26589	0.911241	0.970002	0.0132276	15.1555
PC aa	PC aa C34:2	age	68	0	68	0	0.0143895	-0.0303214	0.0591004	0.0228121	0.528182	0.926063	0.0333595	1.44935
PC aa	PC aa C34:2	bmi	68	0	68	0	-0.0320746	-0.117768	0.0536187	0.0437219	0.463189	0.713856	0.14639	-3.15657
PC aa	PC aa C34:2	Plateplate02	68	0	68	0	0.702664	0.0803334	1.32499	0.317522	0.0269	0.0952406	1.02118	101.912
PC aa	PC aa C34:2	shift_typeshift_A	68	0	68	0	-0.281861	-0.863741	0.30002	0.296883	0.342418	0.419222	0.377556	-24.5621
PC aa	PC aa C34:2	shift_typeshift_B	68	0	68	0	0.245115	-0.580683	1.07091	0.421333	0.560728	0.789843	0.102459	27.7768
PC aa	PC aa C34:2	shift_typeshift_C	68	0	68	0	-0.230019	-1.31973	0.859694	0.555987	0.679084	0.823703	0.0842291	-20.5482
PC aa	PC aa C34:2	smokecurrent_smokers	68	0	68	0	0.088803	-0.448274	0.62588	0.274024	0.745885	0.94075	0.0265257	9.28654
PC aa	PC aa C34:3	(Intercept)	68	0	68	0	-1.24051	-3.7363	1.25529	1.27339	0.329967	0.682787	0.165715	-71.0763
PC aa	PC aa C34:3	age	68	0	68	0	0.018738	-0.0262376	0.0637137	0.0229472	0.414173	0.899492	0.0460027	1.89147
PC aa	PC aa C34:3	bmi	68	0	68	0	0.0339463	-0.0522544	0.120147	0.0439808	0.440207	0.700277	0.15473	3.45291
PC aa	PC aa C34:3	Plateplate02	68	0	68	0	0.441274	-0.184742	1.06729	0.319402	0.167106	0.346584	0.460191	55.4687
PC aa	PC aa C34:3	shift_typeshift_A	68	0	68	0	-0.49147	-1.0768	0.0938568	0.298642	0.0998287	0.176724	0.752705	-38.8273
PC aa	PC aa C34:3	shift_typeshift_B	68	0	68	0	-0.133387	-0.964076	0.697302	0.423829	0.752975	0.897054	0.0471815	-12.4874
PC aa	PC aa C34:3	shift_typeshift_C	68	0	68	0	-0.380728	-1.4769	0.715439	0.559279	0.496031	0.706305	0.151008	-31.6636
PC aa	PC aa C34:3	smokecurrent_smokers	68	0	68	0	0.0447413	-0.495516	0.584999	0.275647	0.871059	0.983696	0.0071393	4.57573
PC aa	PC aa C34:4	(Intercept)	68	0	68	0	-1.98254	-4.49801	0.53293	1.28343	0.122413	0.534537	0.272022	-86.2281
PC aa	PC aa C34:4	age	68	0	68	0	0.00902647	-0.0363038	0.0543568	0.0231281	0.696329	0.926063	0.0333595	0.906733
PC aa	PC aa C34:4	bmi	68	0	68	0	0.0839101	-0.00297034	0.170791	0.0443276	0.0583638	0.32333	0.490354	8.75311
PC aa	PC aa C34:4	Plateplate02	68	0	68	0	0.31685	-0.314102	0.947802	0.32192	0.324992	0.499433	0.301523	37.2797
PC aa	PC aa C34:4	shift_typeshift_A	68	0	68	0	-0.476612	-1.06655	0.113329	0.300996	0.113319	0.19793	0.703488	-37.9117
PC aa	PC aa C34:4	shift_typeshift_B	68	0	68	0	-0.276939	-1.11418	0.560299	0.42717	0.516784	0.752208	0.123662	-24.1899
PC aa	PC aa C34:4	shift_typeshift_C	68	0	68	0	-0.299306	-1.40412	0.805504	0.563689	0.595434	0.799642	0.0971042	-25.8667
PC aa	PC aa C34:4	smokecurrent_smokers	68	0	68	0	-0.0900797	-0.634597	0.454437	0.27782	0.745758	0.94075	0.0265257	-8.61416
PC aa	PC aa C36:0	(Intercept)	68	0	68	0	1.18451	-1.24251	3.61154	1.2383	0.338787	0.682787	0.165715	226.91
PC aa	PC aa C36:0	age	68	0	68	0	0.00295965	-0.0407768	0.0466961	0.0223149	0.894485	0.957295	0.0189542	0.296403
PC aa	PC aa C36:0	bmi	68	0	68	0	-0.0306418	-0.114467	0.0531839	0.042769	0.473715	0.714657	0.145903	-3.01771
PC aa	PC aa C36:0	Plateplate02	68	0	68	0	-0.326218	-0.934985	0.28255	0.310601	0.293591	0.469029	0.3288	-27.8352
PC aa	PC aa C36:0	shift_typeshift_A	68	0	68	0	-0.747121	-1.31632	-0.177922	0.290413	0.0100933	0.0425363	1.37124	-52.6272
PC aa	PC aa C36:0	shift_typeshift_B	68	0	68	0	-0.271929	-1.07973	0.535872	0.412151	0.509395	0.751884	0.123849	-23.8091
PC aa	PC aa C36:0	shift_typeshift_C	68	0	68	0	-0.16747	-1.23343	0.898495	0.54387	0.758141	0.848859	0.0711644	-15.4198
PC aa	PC aa C36:0	smokecurrent_smokers	68	0	68	0	-0.523564	-1.04894	0.00180738	0.268052	0.0507934	0.771372	0.112736	-40.7595
PC aa	PC aa C36:1	(Intercept)	68	0	68	0	-1.88792	-4.1984	0.42257	1.17884	0.109266	0.513152	0.289754	-84.8613
PC aa	PC aa C36:1	age	68	0	68	0	0.0320944	-0.00954193	0.0737308	0.0212434	0.130841	0.761399	0.118388	3.2615
PC aa	PC aa C36:1	bmi	68	0	68	0	0.027826	-0.0519746	0.107627	0.0407153	0.494336	0.735887	0.133189	2.82168
PC aa	PC aa C36:1	Plateplate02	68	0	68	0	0.933033	0.353497	1.51257	0.295687	0.00160238	0.0116617	1.93324	154.221
PC aa	PC aa C36:1	shift_typeshift_A	68	0	68	0	-0.291268	-0.833135	0.2506	0.276468	0.292098	0.375146	0.4258	-25.2684
PC aa	PC aa C36:1	shift_typeshift_B	68	0	68	0	0.0824124	-0.6866	0.851425	0.39236	0.833634	0.919298	0.0365439	8.59035
PC aa	PC aa C36:1	shift_typeshift_C	68	0	68	0	-0.173768	-1.18855	0.841012	0.517754	0.737159	0.847572	0.0718235	-15.9508
PC aa	PC aa C36:1	smokecurrent_smokers	68	0	68	0	0.0799536	-0.420191	0.580098	0.255181	0.754036	0.94075	0.0265257	8.32368
PC aa	PC aa C36:2	(Intercept)	68	0	68	0	-0.766279	-3.18727	1.65471	1.23522	0.535022	0.787505	0.103747	-53.5261
PC aa	PC aa C36:2	age	68	0	68	0	0.0319555	-0.0116721	0.0755832	0.0222594	0.151117	0.761399	0.118388	3.24716
PC aa	PC aa C36:2	bmi	68	0	68	0	-0.0225005	-0.106118	0.0611167	0.0426626	0.597912	0.794961	0.0996543	-2.22493
PC aa	PC aa C36:2	Plateplate02	68	0	68	0	0.676873	0.0696202	1.28413	0.309829	0.0289131	0.0996741	1.00142	96.7716
PC aa	PC aa C36:2	shift_typeshift_A	68	0	68	0	-0.283125	-0.850909	0.284658	0.289691	0.328402	0.413661	0.383356	-24.6575
PC aa	PC aa C36:2	shift_typeshift_B	68	0	68	0	0.364577	-0.441214	1.17037	0.411126	0.375198	0.70566	0.151405	43.9905
PC aa	PC aa C36:2	shift_typeshift_C	68	0	68	0	-0.271687	-1.335	0.791626	0.542517	0.616518	0.799642	0.0971042	-23.7908
PC aa	PC aa C36:2	smokecurrent_smokers	68	0	68	0	0.199376	-0.324689	0.723441	0.267385	0.455878	0.912941	0.0395573	22.0641
PC aa	PC aa C36:3	(Intercept)	68	0	68	0	-1.5369	-4.13995	1.06615	1.32811	0.247187	0.621041	0.206879	-78.4954
PC aa	PC aa C36:3	age	68	0	68	0	0.00260128	-0.0443072	0.0495097	0.0239333	0.913449	0.957295	0.0189542	0.260467
PC aa	PC aa C36:3	bmi	68	0	68	0	0.0690571	-0.0208481	0.158962	0.0458708	0.132204	0.432967	0.363545	7.14974
PC aa	PC aa C36:3	Plateplate02	68	0	68	0	0.365833	-0.287086	1.01875	0.333128	0.272128	0.44561	0.351045	44.1714
PC aa	PC aa C36:3	shift_typeshift_A	68	0	68	0	-0.302037	-0.912517	0.308444	0.311475	0.332197	0.413974	0.383027	-26.0689
PC aa	PC aa C36:3	shift_typeshift_B	68	0	68	0	-0.436197	-1.30258	0.43019	0.442042	0.323752	0.69973	0.15507	-35.351
PC aa	PC aa C36:3	shift_typeshift_C	68	0	68	0	-0.699394	-1.84267	0.44388	0.583314	0.230528	0.487889	0.311679	-50.3113
PC aa	PC aa C36:3	smokecurrent_smokers	68	0	68	0	0.099254	-0.464221	0.662728	0.287492	0.729914	0.94075	0.0265257	10.4347
PC aa	PC aa C36:4	(Intercept)	68	0	68	0	-1.12185	-3.62823	1.38452	1.27879	0.380334	0.743638	0.128638	-67.4325
PC aa	PC aa C36:4	age	68	0	68	0	-0.00845739	-0.0536238	0.036709	0.0230445	0.713617	0.926063	0.0333595	-0.842173
PC aa	PC aa C36:4	bmi	68	0	68	0	0.0926277	0.00606143	0.179194	0.0441673	0.0359757	0.277224	0.557169	9.70532
PC aa	PC aa C36:4	Plateplate02	68	0	68	0	-0.189807	-0.818477	0.438864	0.320756	0.55402	0.697852	0.156237	-17.2881
PC aa	PC aa C36:4	shift_typeshift_A	68	0	68	0	-0.714024	-1.30183	-0.126216	0.299908	0.0172745	0.0548681	1.26068	-51.033
PC aa	PC aa C36:4	shift_typeshift_B	68	0	68	0	-1.16008	-1.99429	-0.325874	0.425625	0.0064185	0.157086	0.803862	-68.654
PC aa	PC aa C36:4	shift_typeshift_C	68	0	68	0	-0.875935	-1.97675	0.22488	0.56165	0.118861	0.404071	0.393542	-58.3527
PC aa	PC aa C36:4	smokecurrent_smokers	68	0	68	0	-0.294879	-0.837427	0.247669	0.276815	0.28676	0.899633	0.0459344	-25.5378
PC aa	PC aa C36:5	(Intercept)	68	0	68	0	-0.783783	-3.14416	1.5766	1.2043	0.515162	0.786196	0.104469	-54.3325
PC aa	PC aa C36:5	age	68	0	68	0	0.0152253	-0.0273102	0.0577608	0.0217022	0.482956	0.899492	0.0460027	1.53418
PC aa	PC aa C36:5	bmi	68	0	68	0	0.033834	-0.0476899	0.115358	0.0415946	0.415975	0.681159	0.166751	3.44129
PC aa	PC aa C36:5	Plateplate02	68	0	68	0	0.000985406	-0.591066	0.593036	0.302072	0.997397	0.997397	0.00113186	0.0985892
PC aa	PC aa C36:5	shift_typeshift_A	68	0	68	0	-0.781078	-1.33465	-0.227508	0.282438	0.00568392	0.0297838	1.52602	-54.2088
PC aa	PC aa C36:5	shift_typeshift_B	68	0	68	0	-0.641785	-1.4274	0.143834	0.400833	0.109349	0.421315	0.375393	-47.3648
PC aa	PC aa C36:5	shift_typeshift_C	68	0	68	0	-0.736704	-1.7734	0.299989	0.528935	0.163678	0.420428	0.376308	-52.1311
PC aa	PC aa C36:5	smokecurrent_smokers	68	0	68	0	-0.304893	-0.815838	0.206052	0.260691	0.24218	0.855978	0.0675375	-26.2798
PC aa	PC aa C36:6	(Intercept)	68	0	68	0	-0.824817	-3.17956	1.52993	1.20142	0.492376	0.782662	0.106425	-56.1685
PC aa	PC aa C36:6	age	68	0	68	0	0.00729086	-0.035143	0.0497247	0.0216503	0.736302	0.926063	0.0333595	0.73175
PC aa	PC aa C36:6	bmi	68	0	68	0	0.0475709	-0.0337582	0.1289	0.0414952	0.251622	0.599317	0.222343	4.87206
PC aa	PC aa C36:6	Plateplate02	68	0	68	0	0.174778	-0.415859	0.765415	0.301351	0.561927	0.701071	0.154238	19.0982
PC aa	PC aa C36:6	shift_typeshift_A	68	0	68	0	-0.855637	-1.40788	-0.30339	0.281764	0.00239171	0.0184302	1.73447	-57.4988
PC aa	PC aa C36:6	shift_typeshift_B	68	0	68	0	-0.561063	-1.34481	0.22268	0.399876	0.160589	0.508926	0.293345	-42.9398
PC aa	PC aa C36:6	shift_typeshift_C	68	0	68	0	-0.582815	-1.61703	0.451403	0.527672	0.269375	0.542894	0.265285	-44.1676
PC aa	PC aa C36:6	smokecurrent_smokers	68	0	68	0	-0.234245	-0.74397	0.27548	0.260069	0.367745	0.912941	0.0395573	-20.8832
PC aa	PC aa C38:0	(Intercept)	68	0	68	0	0.634813	-1.7209	2.99053	1.20192	0.597383	0.8034	0.0950679	88.667
PC aa	PC aa C38:0	age	68	0	68	0	0.00168667	-0.0407647	0.044138	0.0216593	0.937929	0.959912	0.0177686	0.168809
PC aa	PC aa C38:0	bmi	68	0	68	0	0.00320645	-0.0781562	0.0845691	0.0415123	0.938432	0.96938	0.0135061	0.32116
PC aa	PC aa C38:0	Plateplate02	68	0	68	0	-0.203549	-0.79443	0.387331	0.301475	0.499563	0.654427	0.184139	-18.417
PC aa	PC aa C38:0	shift_typeshift_A	68	0	68	0	-0.956234	-1.50871	-0.403759	0.28188	0.000692974	0.0113474	1.9451	-61.5662
PC aa	PC aa C38:0	shift_typeshift_B	68	0	68	0	-0.623696	-1.40776	0.160369	0.400041	0.118977	0.441359	0.355208	-46.404
PC aa	PC aa C38:0	shift_typeshift_C	68	0	68	0	-0.925981	-1.96062	0.108663	0.527889	0.07941	0.402679	0.395041	-60.3857
PC aa	PC aa C38:0	smokecurrent_smokers	68	0	68	0	-0.587471	-1.09741	-0.0775358	0.260176	0.0239471	0.63988	0.193902	-44.4269
PC aa	PC aa C38:1	(Intercept)	68	0	68	0	-0.56076	-2.66248	1.54096	1.07233	0.601017	0.8034	0.0950679	-42.9225
PC aa	PC aa C38:1	age	68	0	68	0	0.0340948	-0.00377946	0.071969	0.0193239	0.0776681	0.728607	0.137507	3.46827
PC aa	PC aa C38:1	bmi	68	0	68	0	-0.0156699	-0.08826	0.0569202	0.0370364	0.672226	0.846746	0.0722467	-1.55478
PC aa	PC aa C38:1	Plateplate02	68	0	68	0	0.163776	-0.363395	0.690947	0.26897	0.542591	0.697459	0.156481	17.795
PC aa	PC aa C38:1	shift_typeshift_A	68	0	68	0	-0.604731	-1.09764	-0.111825	0.251487	0.0161894	0.0548681	1.26068	-45.3779
PC aa	PC aa C38:1	shift_typeshift_B	68	0	68	0	0.316392	-0.383134	1.01592	0.356908	0.375358	0.70566	0.151405	37.2169
PC aa	PC aa C38:1	shift_typeshift_C	68	0	68	0	-0.029712	-0.952799	0.893376	0.470972	0.949698	0.988951	0.00482504	-2.92749
PC aa	PC aa C38:1	smokecurrent_smokers	68	0	68	0	-0.161853	-0.616807	0.2931	0.232123	0.485632	0.912941	0.0395573	-14.9434
PC aa	PC aa C38:3	(Intercept)	68	0	68	0	-1.62873	-4.01959	0.762128	1.21985	0.181814	0.57984	0.236692	-80.3822
PC aa	PC aa C38:3	age	68	0	68	0	-0.00612466	-0.0492094	0.0369601	0.0219824	0.780539	0.926063	0.0333595	-0.610594
PC aa	PC aa C38:3	bmi	68	0	68	0	0.089585	0.0070084	0.172162	0.0421317	0.0334775	0.274097	0.562095	9.37203
PC aa	PC aa C38:3	Plateplate02	68	0	68	0	0.527782	-0.0719139	1.12748	0.305973	0.08454	0.221232	0.655152	69.5169
PC aa	PC aa C38:3	shift_typeshift_A	68	0	68	0	-0.413605	-0.974322	0.147112	0.286086	0.14825	0.24276	0.614823	-33.8738
PC aa	PC aa C38:3	shift_typeshift_B	68	0	68	0	-0.437398	-1.23316	0.358365	0.406009	0.281341	0.648542	0.188062	-35.4286
PC aa	PC aa C38:3	shift_typeshift_C	68	0	68	0	-0.531412	-1.58149	0.518668	0.535765	0.321258	0.584512	0.233207	-41.2226
PC aa	PC aa C38:3	smokecurrent_smokers	68	0	68	0	-0.01932	-0.536863	0.498223	0.264057	0.941674	0.987951	0.00526445	-1.91346
PC aa	PC aa C38:4	(Intercept)	68	0	68	0	-1.18797	-3.61017	1.23423	1.23584	0.33642	0.682787	0.165715	-69.516
PC aa	PC aa C38:4	age	68	0	68	0	0.0018712	-0.0417783	0.0455207	0.0222706	0.933039	0.959912	0.0177686	0.187296
PC aa	PC aa C38:4	bmi	68	0	68	0	0.0731414	-0.0105176	0.1568	0.0426839	0.0866099	0.343815	0.463675	7.58827
PC aa	PC aa C38:4	Plateplate02	68	0	68	0	0.16489	-0.442666	0.772447	0.309984	0.594773	0.725015	0.139653	17.9264
PC aa	PC aa C38:4	shift_typeshift_A	68	0	68	0	-0.597202	-1.16527	-0.0291347	0.289836	0.0393522	0.0937297	1.02812	-44.9651
PC aa	PC aa C38:4	shift_typeshift_B	68	0	68	0	-0.948765	-1.75496	-0.14257	0.411331	0.0210787	0.276131	0.558884	-61.2781
PC aa	PC aa C38:4	shift_typeshift_C	68	0	68	0	-0.679201	-1.74305	0.384643	0.542788	0.210818	0.475704	0.322664	-49.2978
PC aa	PC aa C38:4	smokecurrent_smokers	68	0	68	0	-0.33224	-0.856567	0.192087	0.267519	0.214262	0.825538	0.0832628	-28.2685
PC aa	PC aa C38:5	(Intercept)	68	0	68	0	-0.203522	-2.53605	2.12901	1.19009	0.864213	0.935635	0.0288935	-18.4148
PC aa	PC aa C38:5	age	68	0	68	0	-0.00511302	-0.0471466	0.0369205	0.0214461	0.811561	0.932583	0.0303124	-0.509997
PC aa	PC aa C38:5	bmi	68	0	68	0	0.0427357	-0.0378261	0.123298	0.0411038	0.298477	0.622587	0.2058	4.36621
PC aa	PC aa C38:5	Plateplate02	68	0	68	0	0.18155	-0.403514	0.766615	0.298508	0.54306	0.697459	0.156481	19.9075
PC aa	PC aa C38:5	shift_typeshift_A	68	0	68	0	-0.662627	-1.20966	-0.11559	0.279106	0.0175913	0.0548681	1.26068	-48.4505
PC aa	PC aa C38:5	shift_typeshift_B	68	0	68	0	-0.830682	-1.60703	-0.0543338	0.396103	0.0359817	0.2946	0.530768	-56.4248
PC aa	PC aa C38:5	shift_typeshift_C	68	0	68	0	-0.921498	-1.94596	0.102963	0.522693	0.077904	0.402679	0.395041	-60.2077
PC aa	PC aa C38:5	smokecurrent_smokers	68	0	68	0	-0.404385	-0.909301	0.100531	0.257615	0.116479	0.816813	0.0878773	-33.2613
PC aa	PC aa C38:6	(Intercept)	68	0	68	0	0.99034	-1.31867	3.29935	1.17809	0.400553	0.749606	0.125167	169.215
PC aa	PC aa C38:6	age	68	0	68	0	-0.0263771	-0.0679868	0.0152327	0.0212298	0.21407	0.860287	0.0653568	-2.60322
PC aa	PC aa C38:6	bmi	68	0	68	0	0.0384488	-0.0413007	0.118198	0.0406893	0.344691	0.664037	0.177808	3.91976
PC aa	PC aa C38:6	Plateplate02	68	0	68	0	-0.289118	-0.868284	0.290047	0.295498	0.327872	0.499433	0.301523	-25.1076
PC aa	PC aa C38:6	shift_typeshift_A	68	0	68	0	-1.20655	-1.74807	-0.665026	0.276291	1.26001e-05	0.000902582	3.04451	-70.0771
PC aa	PC aa C38:6	shift_typeshift_B	68	0	68	0	-1.16955	-1.93807	-0.401028	0.392109	0.00285708	0.0935695	1.02887	-68.9493
PC aa	PC aa C38:6	shift_typeshift_C	68	0	68	0	-0.991668	-2.0058	0.0224621	0.517423	0.0552948	0.402679	0.395041	-62.9043
PC aa	PC aa C38:6	smokecurrent_smokers	68	0	68	0	-0.343546	-0.843371	0.156279	0.255017	0.177933	0.816813	0.0878773	-29.0749
PC aa	PC aa C40:2	(Intercept)	68	0	68	0	0.444721	-1.76782	2.65727	1.12887	0.693616	0.847637	0.0717899	56.0055
PC aa	PC aa C40:2	age	68	0	68	0	0.00333811	-0.0365333	0.0432095	0.0203429	0.869659	0.957295	0.0189542	0.334369
PC aa	PC aa C40:2	bmi	68	0	68	0	-0.0207259	-0.0971438	0.0556919	0.0389894	0.595018	0.794961	0.0996543	-2.05126
PC aa	PC aa C40:2	Plateplate02	68	0	68	0	0.71075	0.15578	1.26572	0.283153	0.0120688	0.0542147	1.26588	103.552
PC aa	PC aa C40:2	shift_typeshift_A	68	0	68	0	-0.452683	-0.971581	0.0662152	0.264749	0.0872921	0.16106	0.793012	-36.408
PC aa	PC aa C40:2	shift_typeshift_B	68	0	68	0	0.119127	-0.617287	0.85554	0.375728	0.751202	0.897054	0.0471815	12.6513
PC aa	PC aa C40:2	shift_typeshift_C	68	0	68	0	-0.252232	-1.22399	0.719532	0.495807	0.610942	0.799642	0.0971042	-22.2935
PC aa	PC aa C40:2	smokecurrent_smokers	68	0	68	0	-0.120016	-0.598959	0.358928	0.244363	0.62333	0.94075	0.0265257	-11.3093
PC aa	PC aa C40:3	(Intercept)	68	0	68	0	-1.09518	-3.2735	1.08314	1.11141	0.324429	0.682787	0.165715	-66.552
PC aa	PC aa C40:3	age	68	0	68	0	0.00784125	-0.0314133	0.0470959	0.0200282	0.69542	0.926063	0.0333595	0.787208
PC aa	PC aa C40:3	bmi	68	0	68	0	0.0416641	-0.0335716	0.1169	0.0383863	0.277748	0.622587	0.2058	4.25443
PC aa	PC aa C40:3	Plateplate02	68	0	68	0	0.907363	0.360979	1.45375	0.278773	0.00113453	0.0114326	1.94186	147.778
PC aa	PC aa C40:3	shift_typeshift_A	68	0	68	0	-0.377009	-0.88788	0.133862	0.260653	0.148065	0.24276	0.614823	-31.409
PC aa	PC aa C40:3	shift_typeshift_B	68	0	68	0	0.160993	-0.564029	0.886014	0.369916	0.663407	0.84851	0.0713429	17.4676
PC aa	PC aa C40:3	shift_typeshift_C	68	0	68	0	-0.417778	-1.37451	0.538952	0.488137	0.392074	0.645321	0.190224	-34.1492
PC aa	PC aa C40:3	smokecurrent_smokers	68	0	68	0	-0.42328	-0.894814	0.048255	0.240583	0.0785115	0.791154	0.101739	-34.5105
PC aa	PC aa C40:4	(Intercept)	68	0	68	0	-1.65023	-4.173	0.872536	1.28715	0.199814	0.57984	0.236692	-80.7995
PC aa	PC aa C40:4	age	68	0	68	0	-0.000932551	-0.0463944	0.0445293	0.0231952	0.96793	0.96793	0.014156	-0.0932116
PC aa	PC aa C40:4	bmi	68	0	68	0	0.0860284	-0.00110415	0.173161	0.0444562	0.0529747	0.32333	0.490354	8.98372
PC aa	PC aa C40:4	Plateplate02	68	0	68	0	0.407686	-0.225097	1.04047	0.322854	0.206677	0.381333	0.418695	50.3335
PC aa	PC aa C40:4	shift_typeshift_A	68	0	68	0	-0.380427	-0.972081	0.211226	0.30187	0.207584	0.302149	0.519778	-31.6431
PC aa	PC aa C40:4	shift_typeshift_B	68	0	68	0	-0.587951	-1.42762	0.251716	0.42841	0.169938	0.517413	0.286162	-44.4536
PC aa	PC aa C40:4	shift_typeshift_C	68	0	68	0	-0.42047	-1.52849	0.687546	0.565324	0.457017	0.66967	0.174139	-34.3262
PC aa	PC aa C40:4	smokecurrent_smokers	68	0	68	0	-0.0709428	-0.61704	0.475154	0.278626	0.799019	0.965959	0.0150415	-6.84849
PC aa	PC aa C40:5	(Intercept)	68	0	68	0	-0.524019	-2.9527	1.90466	1.23914	0.672377	0.83887	0.0763051	-40.7864
PC aa	PC aa C40:5	age	68	0	68	0	-0.00567649	-0.0494428	0.0380898	0.0223301	0.799335	0.926663	0.0330783	-0.566041
PC aa	PC aa C40:5	bmi	68	0	68	0	0.0471093	-0.0367735	0.130992	0.0427981	0.271013	0.622587	0.2058	4.82366
PC aa	PC aa C40:5	Plateplate02	68	0	68	0	0.341515	-0.267668	0.950697	0.310813	0.271864	0.44561	0.351045	40.7077
PC aa	PC aa C40:5	shift_typeshift_A	68	0	68	0	-0.411346	-0.980933	0.158241	0.290611	0.156935	0.250714	0.600822	-33.7243
PC aa	PC aa C40:5	shift_typeshift_B	68	0	68	0	-0.443534	-1.25189	0.364817	0.412432	0.28219	0.648542	0.188062	-35.8236
PC aa	PC aa C40:5	shift_typeshift_C	68	0	68	0	-0.238118	-1.30481	0.828573	0.54424	0.661731	0.810157	0.0914307	-21.189
PC aa	PC aa C40:5	smokecurrent_smokers	68	0	68	0	-0.240938	-0.766667	0.284792	0.268234	0.36906	0.912941	0.0395573	-21.4109
PC aa	PC aa C40:6	(Intercept)	68	0	68	0	0.749872	-1.52462	3.02436	1.16048	0.518165	0.786196	0.104469	111.673
PC aa	PC aa C40:6	age	68	0	68	0	-0.021588	-0.0625757	0.0193997	0.0209125	0.30193	0.899492	0.0460027	-2.13566
PC aa	PC aa C40:6	bmi	68	0	68	0	0.0365546	-0.0420028	0.115112	0.040081	0.36176	0.677007	0.169407	3.72309
PC aa	PC aa C40:6	Plateplate02	68	0	68	0	-0.134551	-0.705059	0.435956	0.29108	0.643903	0.76683	0.115301	-12.5892
PC aa	PC aa C40:6	shift_typeshift_A	68	0	68	0	-1.10456	-1.63799	-0.571138	0.272161	4.93901e-05	0.00161753	2.79115	-66.8645
PC aa	PC aa C40:6	shift_typeshift_B	68	0	68	0	-0.769269	-1.5263	-0.0122381	0.386248	0.0464096	0.337759	0.471393	-53.6649
PC aa	PC aa C40:6	shift_typeshift_C	68	0	68	0	-0.65692	-1.65589	0.34205	0.509688	0.197444	0.470277	0.327647	-48.1554
PC aa	PC aa C40:6	smokecurrent_smokers	68	0	68	0	-0.344271	-0.836623	0.148082	0.251205	0.170538	0.816813	0.0878773	-29.1263
PC aa	PC aa C42:0	(Intercept)	68	0	68	0	1.42143	-0.89928	3.74215	1.18406	0.229955	0.590668	0.228656	314.306
PC aa	PC aa C42:0	age	68	0	68	0	-0.00431116	-0.0461318	0.0375095	0.0213375	0.83988	0.956733	0.0192091	-0.430188
PC aa	PC aa C42:0	bmi	68	0	68	0	-0.0270984	-0.107252	0.0530554	0.0408956	0.507571	0.747098	0.126622	-2.67346
PC aa	PC aa C42:0	Plateplate02	68	0	68	0	-0.134532	-0.716634	0.447569	0.296996	0.650566	0.767785	0.114761	-12.5875
PC aa	PC aa C42:0	shift_typeshift_A	68	0	68	0	-0.974309	-1.51858	-0.430043	0.277692	0.000450478	0.00843038	2.07415	-62.2547
PC aa	PC aa C42:0	shift_typeshift_B	68	0	68	0	-0.134738	-0.907154	0.637679	0.394097	0.732434	0.897054	0.0471815	-12.6055
PC aa	PC aa C42:0	shift_typeshift_C	68	0	68	0	-1.12269	-2.14196	-0.103414	0.520046	0.0308642	0.358156	0.445927	-67.4595
PC aa	PC aa C42:0	smokecurrent_smokers	68	0	68	0	-0.195132	-0.697491	0.307227	0.25631	0.44647	0.912941	0.0395573	-17.7274
PC aa	PC aa C42:1	(Intercept)	68	0	68	0	1.0735	-1.39904	3.54605	1.26153	0.394794	0.749536	0.125207	192.562
PC aa	PC aa C42:1	age	68	0	68	0	-0.0115072	-0.056064	0.0330497	0.0227335	0.612732	0.926063	0.0333595	-1.14412
PC aa	PC aa C42:1	bmi	68	0	68	0	-0.00927478	-0.0946728	0.0761232	0.0435712	0.831432	0.928942	0.0320114	-0.923191
PC aa	PC aa C42:1	Plateplate02	68	0	68	0	0.188024	-0.432162	0.808211	0.316427	0.552371	0.697852	0.156237	20.6863
PC aa	PC aa C42:1	shift_typeshift_A	68	0	68	0	-0.674607	-1.25448	-0.0947309	0.29586	0.0225987	0.0657873	1.18186	-49.0643
PC aa	PC aa C42:1	shift_typeshift_B	68	0	68	0	-0.318645	-1.1416	0.504308	0.419881	0.447917	0.733174	0.134793	-27.2866
PC aa	PC aa C42:1	shift_typeshift_C	68	0	68	0	-0.805406	-1.89136	0.280553	0.554071	0.146053	0.404071	0.393542	-55.3093
PC aa	PC aa C42:1	smokecurrent_smokers	68	0	68	0	-0.214195	-0.749421	0.321031	0.27308	0.432824	0.912941	0.0395573	-19.2809
PC aa	PC aa C42:2	(Intercept)	68	0	68	0	0.345556	-1.94536	2.63647	1.16885	0.767508	0.881961	0.0545509	41.2775
PC aa	PC aa C42:2	age	68	0	68	0	0.0381083	-0.00317526	0.0793919	0.0210634	0.0704173	0.728607	0.137507	3.88438
PC aa	PC aa C42:2	bmi	68	0	68	0	-0.0569043	-0.136029	0.0222202	0.0403704	0.158671	0.461908	0.335445	-5.53156
PC aa	PC aa C42:2	Plateplate02	68	0	68	0	-0.0916719	-0.666298	0.482954	0.293182	0.754525	0.852092	0.0695133	-8.75955
PC aa	PC aa C42:2	shift_typeshift_A	68	0	68	0	-0.702462	-1.23974	-0.165185	0.274126	0.0103906	0.0425363	1.37124	-50.4636
PC aa	PC aa C42:2	shift_typeshift_B	68	0	68	0	-0.385797	-1.14829	0.3767	0.389036	0.321357	0.69973	0.15507	-32.0092
PC aa	PC aa C42:2	shift_typeshift_C	68	0	68	0	-0.382341	-1.38852	0.623841	0.513368	0.45641	0.66967	0.174139	-31.7738
PC aa	PC aa C42:2	smokecurrent_smokers	68	0	68	0	-0.327007	-0.822914	0.1689	0.253019	0.196211	0.816813	0.0878773	-27.8921
PC aa	PC aa C42:4	(Intercept)	68	0	68	0	0.926117	-1.60155	3.45378	1.28965	0.472686	0.780146	0.107824	152.469
PC aa	PC aa C42:4	age	68	0	68	0	-0.0205832	-0.0661333	0.0249669	0.0232403	0.375795	0.899492	0.0460027	-2.03728
PC aa	PC aa C42:4	bmi	68	0	68	0	-0.00597493	-0.0932766	0.0813267	0.0445425	0.893292	0.967118	0.0145207	-0.595711
PC aa	PC aa C42:4	Plateplate02	68	0	68	0	0.55219	-0.0818208	1.1862	0.323481	0.0878173	0.221232	0.655152	73.7054
PC aa	PC aa C42:4	shift_typeshift_A	68	0	68	0	-0.218983	-0.811785	0.373819	0.302456	0.469056	0.533028	0.27325	-19.6664
PC aa	PC aa C42:4	shift_typeshift_B	68	0	68	0	-0.206646	-1.04794	0.634652	0.429241	0.630217	0.832829	0.079444	-18.6692
PC aa	PC aa C42:4	shift_typeshift_C	68	0	68	0	-0.332299	-1.44247	0.777868	0.566422	0.55743	0.77882	0.108563	-28.2727
PC aa	PC aa C42:4	smokecurrent_smokers	68	0	68	0	-0.200268	-0.747425	0.34689	0.279167	0.473142	0.912941	0.0395573	-18.1488
PC aa	PC aa C42:5	(Intercept)	68	0	68	0	0.403134	-1.85183	2.6581	1.15051	0.726043	0.856861	0.0670896	49.6508
PC aa	PC aa C42:5	age	68	0	68	0	-0.0169209	-0.0575567	0.023715	0.020733	0.414423	0.899492	0.0460027	-1.67785
PC aa	PC aa C42:5	bmi	68	0	68	0	0.0417695	-0.0361135	0.119653	0.039737	0.29319	0.622587	0.2058	4.26541
PC aa	PC aa C42:5	Plateplate02	68	0	68	0	-0.108095	-0.673705	0.457515	0.288582	0.707978	0.828081	0.081927	-10.2458
PC aa	PC aa C42:5	shift_typeshift_A	68	0	68	0	-0.862141	-1.39099	-0.333294	0.269825	0.0013974	0.0150994	1.82104	-57.7743
PC aa	PC aa C42:5	shift_typeshift_B	68	0	68	0	-0.822807	-1.57334	-0.0722739	0.382932	0.031658	0.2946	0.530768	-56.0803
PC aa	PC aa C42:5	shift_typeshift_C	68	0	68	0	-0.420317	-1.41071	0.570078	0.505313	0.405524	0.645321	0.190224	-34.3162
PC aa	PC aa C42:5	smokecurrent_smokers	68	0	68	0	-0.487166	-0.975293	0.000960305	0.249049	0.0504524	0.771372	0.112736	-38.5635
PC aa	PC aa C42:6	(Intercept)	68	2	66	0	-0.41603	-2.65547	1.82341	1.14259	0.715775	0.852423	0.0693446	-34.0339
PC aa	PC aa C42:6	age	68	2	66	0	0.00604816	-0.0343658	0.0464621	0.0206197	0.769279	0.926063	0.0333595	0.606648
PC aa	PC aa C42:6	bmi	68	2	66	0	0.0328789	-0.0447608	0.110519	0.0396128	0.406535	0.681159	0.166751	3.34254
PC aa	PC aa C42:6	Plateplate02	68	2	66	0	0.226686	-0.334875	0.788247	0.286516	0.428839	0.597638	0.223562	25.4435
PC aa	PC aa C42:6	shift_typeshift_A	68	2	66	0	-0.803318	-1.32938	-0.277255	0.268404	0.00276305	0.0186861	1.72848	-55.2159
PC aa	PC aa C42:6	shift_typeshift_B	68	2	66	0	-0.318195	-1.06321	0.426825	0.380119	0.402541	0.709213	0.149223	-27.2539
PC aa	PC aa C42:6	shift_typeshift_C	68	2	66	0	-0.752714	-1.74874	0.243315	0.508187	0.13856	0.404071	0.393542	-52.8914
PC aa	PC aa C42:6	smokecurrent_smokers	68	2	66	0	-0.418582	-0.903494	0.0663293	0.247408	0.0906712	0.816813	0.0878773	-34.2021
PC ae	PC ae C30:0	(Intercept)	68	0	68	0	-1.54457	-3.91185	0.822706	1.20782	0.200963	0.57984	0.236692	-78.6597
PC ae	PC ae C30:0	age	68	0	68	0	0.0141144	-0.0285454	0.0567741	0.0217656	0.51668	0.926063	0.0333595	1.42144
PC ae	PC ae C30:0	bmi	68	0	68	0	0.042114	-0.0396481	0.123876	0.0417161	0.312717	0.622587	0.2058	4.30134
PC ae	PC ae C30:0	Plateplate02	68	0	68	0	0.754087	0.160306	1.34787	0.302955	0.0128066	0.0542147	1.26588	112.567
PC ae	PC ae C30:0	shift_typeshift_A	68	0	68	0	-0.373996	-0.929183	0.181191	0.283264	0.186731	0.28117	0.551031	-31.202
PC ae	PC ae C30:0	shift_typeshift_B	68	0	68	0	0.172888	-0.615027	0.960802	0.402005	0.667149	0.84851	0.0713429	18.8732
PC ae	PC ae C30:0	shift_typeshift_C	68	0	68	0	0.0274347	-1.01229	1.06716	0.530481	0.958754	0.988951	0.00482504	2.78145
PC ae	PC ae C30:0	smokecurrent_smokers	68	0	68	0	0.103285	-0.409153	0.615723	0.261453	0.692811	0.94075	0.0265257	10.8807
PC ae	PC ae C30:1	(Intercept)	68	1	67	0	-1.56348	-3.57296	0.445996	1.02526	0.12727	0.537817	0.269366	-79.0595
PC ae	PC ae C30:1	age	68	1	67	0	0.0190329	-0.0172094	0.0552752	0.0184913	0.303344	0.899492	0.0460027	1.92152
PC ae	PC ae C30:1	bmi	68	1	67	0	0.00947015	-0.059967	0.0789073	0.0354278	0.789232	0.906924	0.0424291	0.951513
PC ae	PC ae C30:1	Plateplate02	68	1	67	0	1.65478	1.15016	2.1594	0.257464	1.29961e-10	5.67497e-09	8.24604	423.192
PC ae	PC ae C30:1	shift_typeshift_A	68	1	67	0	0.180531	-0.291178	0.652241	0.240673	0.453188	0.520769	0.283355	19.7853
PC ae	PC ae C30:1	shift_typeshift_B	68	1	67	0	1.31101	0.641754	1.98027	0.341463	0.000123342	0.0161578	1.79162	270.992
PC ae	PC ae C30:1	shift_typeshift_C	68	1	67	0	0.963338	0.0807782	1.8459	0.450294	0.032407	0.358156	0.445927	162.043
PC ae	PC ae C30:1	smokecurrent_smokers	68	1	67	0	-0.153265	-0.588257	0.281726	0.221939	0.489832	0.912941	0.0395573	-14.2098
PC ae	PC ae C30:2	(Intercept)	68	0	68	0	-1.70074	-3.57371	0.172235	0.955615	0.0751202	0.508492	0.293716	-81.7451
PC ae	PC ae C30:2	age	68	0	68	0	0.00759541	-0.0261567	0.0413475	0.0172208	0.659169	0.926063	0.0333595	0.762433
PC ae	PC ae C30:2	bmi	68	0	68	0	0.0538922	-0.0107973	0.118582	0.0330055	0.102505	0.373005	0.428285	5.53708
PC ae	PC ae C30:2	Plateplate02	68	0	68	0	1.67184	1.20205	2.14164	0.239696	3.06183e-12	2.0055e-10	9.69778	432.196
PC ae	PC ae C30:2	shift_typeshift_A	68	0	68	0	-0.545465	-0.984724	-0.106206	0.224116	0.0149391	0.0548681	1.26068	-42.0428
PC ae	PC ae C30:2	shift_typeshift_B	68	0	68	0	0.522276	-0.101116	1.14567	0.318063	0.100579	0.421315	0.375393	68.586
PC ae	PC ae C30:2	shift_typeshift_C	68	0	68	0	-0.163785	-0.986405	0.658836	0.419712	0.696366	0.826221	0.0829038	-15.1075
PC ae	PC ae C30:2	smokecurrent_smokers	68	0	68	0	-0.0779465	-0.483383	0.32749	0.206859	0.706316	0.94075	0.0265257	-7.49861
PC ae	PC ae C32:1	(Intercept)	68	0	68	0	-0.0457591	-2.38353	2.29201	1.19276	0.969398	0.998347	0.000718379	-4.4728
PC ae	PC ae C32:1	age	68	0	68	0	0.0292934	-0.0128346	0.0714215	0.0214943	0.172931	0.793738	0.100323	2.97267
PC ae	PC ae C32:1	bmi	68	0	68	0	-0.0304981	-0.111241	0.0502449	0.0411962	0.45911	0.713856	0.14639	-3.00377
PC ae	PC ae C32:1	Plateplate02	68	0	68	0	0.203284	-0.383097	0.789664	0.299179	0.496839	0.654427	0.184139	22.542
PC ae	PC ae C32:1	shift_typeshift_A	68	0	68	0	-0.708494	-1.25676	-0.160226	0.279733	0.0113173	0.0445346	1.3513	-50.7615
PC ae	PC ae C32:1	shift_typeshift_B	68	0	68	0	0.115572	-0.662523	0.893666	0.396994	0.770962	0.904886	0.0434062	12.2515
PC ae	PC ae C32:1	shift_typeshift_C	68	0	68	0	-0.30623	-1.33299	0.720535	0.523869	0.558848	0.77882	0.108563	-26.3782
PC ae	PC ae C32:1	smokecurrent_smokers	68	0	68	0	-0.105708	-0.611759	0.400344	0.258194	0.682237	0.94075	0.0265257	-10.0313
PC ae	PC ae C32:2	(Intercept)	68	0	68	0	-0.873667	-3.27844	1.53111	1.22695	0.476425	0.780146	0.107824	-58.2582
PC ae	PC ae C32:2	age	68	0	68	0	0.00787827	-0.0354573	0.0512138	0.0221104	0.721604	0.926063	0.0333595	0.790938
PC ae	PC ae C32:2	bmi	68	0	68	0	0.0351456	-0.0479117	0.118203	0.0423769	0.406903	0.681159	0.166751	3.57705
PC ae	PC ae C32:2	Plateplate02	68	0	68	0	0.57399	-0.0291969	1.17718	0.307754	0.0621684	0.173033	0.761872	77.5336
PC ae	PC ae C32:2	shift_typeshift_A	68	0	68	0	-0.607075	-1.17106	-0.0430936	0.287751	0.0348821	0.0909665	1.04112	-45.5057
PC ae	PC ae C32:2	shift_typeshift_B	68	0	68	0	0.275488	-0.524907	1.07588	0.408373	0.49993	0.751884	0.123849	31.7173
PC ae	PC ae C32:2	shift_typeshift_C	68	0	68	0	-0.682767	-1.73896	0.373426	0.538884	0.205155	0.471539	0.326483	-49.4783
PC ae	PC ae C32:2	smokecurrent_smokers	68	0	68	0	-0.208945	-0.729501	0.31161	0.265594	0.431452	0.912941	0.0395573	-18.8561
PC ae	PC ae C34:0	(Intercept)	68	0	68	0	-1.67497	-4.08379	0.733848	1.22901	0.172927	0.57984	0.236692	-81.2687
PC ae	PC ae C34:0	age	68	0	68	0	0.0258687	-0.0175397	0.0692771	0.0221476	0.2428	0.899492	0.0460027	2.62062
PC ae	PC ae C34:0	bmi	68	0	68	0	0.0303498	-0.0528472	0.113547	0.0424482	0.474619	0.714657	0.145903	3.0815
PC ae	PC ae C34:0	Plateplate02	68	0	68	0	0.541098	-0.0631036	1.1453	0.308272	0.0792144	0.211777	0.674121	71.7892
PC ae	PC ae C34:0	shift_typeshift_A	68	0	68	0	-0.330468	-0.895398	0.234462	0.288235	0.251578	0.350604	0.455183	-28.1413
PC ae	PC ae C34:0	shift_typeshift_B	68	0	68	0	0.0791141	-0.722627	0.880856	0.409059	0.846642	0.919298	0.0365439	8.23278
PC ae	PC ae C34:0	shift_typeshift_C	68	0	68	0	-0.241616	-1.29959	0.816353	0.53979	0.654433	0.810157	0.0914307	-21.4643
PC ae	PC ae C34:0	smokecurrent_smokers	68	0	68	0	0.134646	-0.386785	0.656077	0.266041	0.61278	0.94075	0.0265257	14.4132
PC ae	PC ae C34:1	(Intercept)	68	0	68	0	-1.50557	-3.92337	0.912234	1.2336	0.222286	0.590668	0.228656	-77.8109
PC ae	PC ae C34:1	age	68	0	68	0	0.0292776	-0.0142927	0.0728479	0.0222301	0.187831	0.793738	0.100323	2.97104
PC ae	PC ae C34:1	bmi	68	0	68	0	0.0337154	-0.0497918	0.117223	0.0426065	0.428757	0.693421	0.159003	3.42902
PC ae	PC ae C34:1	Plateplate02	68	0	68	0	0.373542	-0.232912	0.979997	0.309421	0.227344	0.41364	0.383378	45.2872
PC ae	PC ae C34:1	shift_typeshift_A	68	0	68	0	-0.574445	-1.14148	-0.00740816	0.28931	0.0470811	0.104608	0.980434	-43.6983
PC ae	PC ae C34:1	shift_typeshift_B	68	0	68	0	-0.369092	-1.17382	0.435639	0.410585	0.368683	0.70566	0.151405	-30.8638
PC ae	PC ae C34:1	shift_typeshift_C	68	0	68	0	-0.446667	-1.50858	0.615248	0.541803	0.409708	0.645321	0.190224	-36.0243
PC ae	PC ae C34:1	smokecurrent_smokers	68	0	68	0	-0.214104	-0.73748	0.309271	0.267033	0.422675	0.912941	0.0395573	-19.2736
PC ae	PC ae C34:2	(Intercept)	68	0	68	0	-1.47165	-3.72671	0.783404	1.15056	0.200871	0.57984	0.236692	-77.0454
PC ae	PC ae C34:2	age	68	0	68	0	0.0298419	-0.0107955	0.0704794	0.0207338	0.150068	0.761399	0.118388	3.02917
PC ae	PC ae C34:2	bmi	68	0	68	0	0.0193479	-0.0585382	0.097234	0.0397385	0.626344	0.812386	0.0902374	1.95363
PC ae	PC ae C34:2	Plateplate02	68	0	68	0	0.787727	0.222095	1.35336	0.288593	0.00634226	0.0332335	1.47842	119.839
PC ae	PC ae C34:2	shift_typeshift_A	68	0	68	0	-0.516368	-1.04524	0.0125	0.269836	0.0556662	0.117617	0.929529	-40.3316
PC ae	PC ae C34:2	shift_typeshift_B	68	0	68	0	-0.108471	-0.859034	0.642092	0.382947	0.776983	0.904886	0.0434062	-10.2795
PC ae	PC ae C34:2	shift_typeshift_C	68	0	68	0	-0.532656	-1.52309	0.457778	0.505333	0.291851	0.562243	0.250076	-41.2956
PC ae	PC ae C34:2	smokecurrent_smokers	68	0	68	0	0.0882665	-0.399879	0.576412	0.249059	0.723039	0.94075	0.0265257	9.22791
PC ae	PC ae C34:3	(Intercept)	68	0	68	0	-1.01651	-3.50544	1.47243	1.26989	0.423439	0.773929	0.111299	-63.8143
PC ae	PC ae C34:3	age	68	0	68	0	0.0199308	-0.0249213	0.064783	0.0228842	0.383784	0.899492	0.0460027	2.01308
PC ae	PC ae C34:3	bmi	68	0	68	0	0.026618	-0.059346	0.112582	0.04386	0.543927	0.758026	0.120316	2.69754
PC ae	PC ae C34:3	Plateplate02	68	0	68	0	0.29708	-0.327217	0.921377	0.318525	0.350987	0.5248	0.280006	34.5923
PC ae	PC ae C34:3	shift_typeshift_A	68	0	68	0	-0.646758	-1.23048	-0.0630392	0.297821	0.0298835	0.0837557	1.07699	-47.6259
PC ae	PC ae C34:3	shift_typeshift_B	68	0	68	0	-0.0519974	-0.880404	0.77641	0.422664	0.902089	0.945389	0.0243893	-5.06686
PC ae	PC ae C34:3	shift_typeshift_C	68	0	68	0	-0.485954	-1.57911	0.607203	0.557743	0.383598	0.645321	0.190224	-38.489
PC ae	PC ae C34:3	smokecurrent_smokers	68	0	68	0	-0.113542	-0.652315	0.425232	0.27489	0.679574	0.94075	0.0265257	-10.7333
PC ae	PC ae C36:0	(Intercept)	68	1	67	0	-0.772409	-3.16685	1.62203	1.22168	0.527221	0.786196	0.104469	-53.8101
PC ae	PC ae C36:0	age	68	1	67	0	0.0300801	-0.0130315	0.0731918	0.0219961	0.171463	0.793738	0.100323	3.05371
PC ae	PC ae C36:0	bmi	68	1	67	0	-0.014056	-0.0966643	0.0685523	0.0421479	0.738762	0.879798	0.055617	-1.39577
PC ae	PC ae C36:0	Plateplate02	68	1	67	0	0.715325	0.115056	1.31559	0.306265	0.0195101	0.0712334	1.14732	104.485
PC ae	PC ae C36:0	shift_typeshift_A	68	1	67	0	-0.392114	-0.953376	0.169148	0.286363	0.170909	0.263401	0.579382	-32.4373
PC ae	PC ae C36:0	shift_typeshift_B	68	1	67	0	0.340871	-0.455457	1.1372	0.406297	0.401487	0.709213	0.149223	40.6172
PC ae	PC ae C36:0	shift_typeshift_C	68	1	67	0	-0.0602873	-1.11072	0.990144	0.535944	0.910437	0.977715	0.00978755	-5.85059
PC ae	PC ae C36:0	smokecurrent_smokers	68	1	67	0	-0.193229	-0.710915	0.324457	0.26413	0.464433	0.912941	0.0395573	-17.5707
PC ae	PC ae C36:1	(Intercept)	68	0	68	0	-2.14036	-4.518	0.237273	1.2131	0.0776694	0.508492	0.293716	-88.2388
PC ae	PC ae C36:1	age	68	0	68	0	0.0346283	-0.0082181	0.0774748	0.0218608	0.113186	0.761399	0.118388	3.52349
PC ae	PC ae C36:1	bmi	68	0	68	0	0.0514612	-0.0306587	0.133581	0.0418987	0.219361	0.554995	0.255711	5.28083
PC ae	PC ae C36:1	Plateplate02	68	0	68	0	0.408654	-0.187725	1.00503	0.304281	0.179267	0.350507	0.455304	50.4791
PC ae	PC ae C36:1	shift_typeshift_A	68	0	68	0	-0.683931	-1.24155	-0.126315	0.284503	0.0162191	0.0548681	1.26068	-49.5371
PC ae	PC ae C36:1	shift_typeshift_B	68	0	68	0	-0.491294	-1.28266	0.300068	0.403764	0.223685	0.603199	0.219539	-38.8166
PC ae	PC ae C36:1	shift_typeshift_C	68	0	68	0	-0.763514	-1.80779	0.280759	0.532802	0.151853	0.404071	0.393542	-53.3974
PC ae	PC ae C36:1	smokecurrent_smokers	68	0	68	0	0.153385	-0.361296	0.668065	0.262597	0.559148	0.94075	0.0265257	16.5773
PC ae	PC ae C36:2	(Intercept)	68	0	68	0	-1.89139	-4.24026	0.457475	1.19842	0.114512	0.517278	0.286276	-84.9139
PC ae	PC ae C36:2	age	68	0	68	0	0.0479064	0.00557837	0.0902344	0.0215963	0.0265367	0.728607	0.137507	4.90724
PC ae	PC ae C36:2	bmi	68	0	68	0	0.0160346	-0.0650916	0.0971609	0.0413917	0.698469	0.86503	0.0629688	1.61639
PC ae	PC ae C36:2	Plateplate02	68	0	68	0	0.339655	-0.249508	0.928818	0.300599	0.258507	0.439797	0.356747	40.4463
PC ae	PC ae C36:2	shift_typeshift_A	68	0	68	0	-0.518648	-1.06952	0.0322214	0.281061	0.0649907	0.133028	0.876057	-40.4675
PC ae	PC ae C36:2	shift_typeshift_B	68	0	68	0	-0.303081	-1.08487	0.478706	0.398878	0.447355	0.733174	0.134793	-26.146
PC ae	PC ae C36:2	shift_typeshift_C	68	0	68	0	-0.754696	-1.78633	0.276941	0.526355	0.151625	0.404071	0.393542	-52.9846
PC ae	PC ae C36:2	smokecurrent_smokers	68	0	68	0	0.213123	-0.29533	0.721576	0.25942	0.411339	0.912941	0.0395573	23.7537
PC ae	PC ae C36:3	(Intercept)	68	0	68	0	-1.91276	-4.2564	0.430875	1.19575	0.109681	0.513152	0.289754	-85.2328
PC ae	PC ae C36:3	age	68	0	68	0	0.0287566	-0.0134771	0.0709904	0.0215482	0.182032	0.793738	0.100323	2.91741
PC ae	PC ae C36:3	bmi	68	0	68	0	0.0476106	-0.0333349	0.128556	0.0412995	0.248987	0.599317	0.222343	4.87622
PC ae	PC ae C36:3	Plateplate02	68	0	68	0	0.443339	-0.144511	1.03119	0.299929	0.139369	0.314781	0.501991	55.7901
PC ae	PC ae C36:3	shift_typeshift_A	68	0	68	0	-0.471488	-1.02113	0.0781542	0.280435	0.0927096	0.16868	0.772937	-37.5927
PC ae	PC ae C36:3	shift_typeshift_B	68	0	68	0	-0.12511	-0.905156	0.654935	0.39799	0.753251	0.897054	0.0471815	-11.76
PC ae	PC ae C36:3	shift_typeshift_C	68	0	68	0	-0.629179	-1.65852	0.40016	0.525183	0.230909	0.487889	0.311679	-46.6971
PC ae	PC ae C36:3	smokecurrent_smokers	68	0	68	0	-0.172282	-0.679602	0.335039	0.258842	0.505675	0.920047	0.0361898	-15.8258
PC ae	PC ae C36:4	(Intercept)	68	0	68	0	-1.42357	-3.74056	0.89342	1.18216	0.228508	0.590668	0.228656	-75.9148
PC ae	PC ae C36:4	age	68	0	68	0	0.00984673	-0.0319069	0.0516003	0.0213032	0.643925	0.926063	0.0333595	0.989537
PC ae	PC ae C36:4	bmi	68	0	68	0	0.0691172	-0.0109081	0.149142	0.04083	0.0904925	0.348662	0.457595	7.15618
PC ae	PC ae C36:4	Plateplate02	68	0	68	0	0.240534	-0.340634	0.821702	0.29652	0.417256	0.591766	0.22785	27.1928
PC ae	PC ae C36:4	shift_typeshift_A	68	0	68	0	-0.65239	-1.19578	-0.108997	0.277247	0.0186174	0.0567181	1.24628	-47.9201
PC ae	PC ae C36:4	shift_typeshift_B	68	0	68	0	-0.525239	-1.29642	0.245938	0.393465	0.181907	0.518039	0.285638	-40.8586
PC ae	PC ae C36:4	shift_typeshift_C	68	0	68	0	-0.549267	-1.5669	0.46837	0.519212	0.290108	0.562243	0.250076	-42.2627
PC ae	PC ae C36:4	smokecurrent_smokers	68	0	68	0	-0.472602	-0.974155	0.0289508	0.255899	0.0647717	0.771372	0.112736	-37.6622
PC ae	PC ae C36:5	(Intercept)	68	0	68	0	-1.33504	-3.67836	1.00827	1.19559	0.264148	0.640804	0.193275	-73.6853
PC ae	PC ae C36:5	age	68	0	68	0	0.0184458	-0.0237822	0.0606737	0.0215453	0.39192	0.899492	0.0460027	1.86169
PC ae	PC ae C36:5	bmi	68	0	68	0	0.058311	-0.0226234	0.139245	0.0412938	0.157921	0.461908	0.335445	6.00446
PC ae	PC ae C36:5	Plateplate02	68	0	68	0	0.0318167	-0.555953	0.619587	0.299888	0.915507	0.967189	0.0144888	3.23283
PC ae	PC ae C36:5	shift_typeshift_A	68	0	68	0	-0.836468	-1.38603	-0.286902	0.280396	0.00285284	0.0186861	1.72848	-56.6762
PC ae	PC ae C36:5	shift_typeshift_B	68	0	68	0	-0.410582	-1.19052	0.369357	0.397935	0.302175	0.682498	0.165898	-33.6736
PC ae	PC ae C36:5	shift_typeshift_C	68	0	68	0	-0.748158	-1.77736	0.28104	0.52511	0.154226	0.404071	0.393542	-52.6763
PC ae	PC ae C36:5	smokecurrent_smokers	68	0	68	0	-0.467585	-0.974835	0.0396661	0.258806	0.0708094	0.773002	0.111819	-37.3486
PC ae	PC ae C38:0	(Intercept)	68	0	68	0	0.113219	-2.2359	2.46234	1.19855	0.924742	0.970002	0.0132276	11.9877
PC ae	PC ae C38:0	age	68	0	68	0	-0.00583636	-0.0481689	0.0364962	0.0215986	0.786992	0.926063	0.0333595	-0.581936
PC ae	PC ae C38:0	bmi	68	0	68	0	0.0355967	-0.0455382	0.116732	0.0413961	0.389841	0.681159	0.166751	3.62379
PC ae	PC ae C38:0	Plateplate02	68	0	68	0	-0.259739	-0.848966	0.329487	0.300631	0.387599	0.557972	0.253388	-22.8748
PC ae	PC ae C38:0	shift_typeshift_A	68	0	68	0	-0.906139	-1.45707	-0.355211	0.281091	0.00126568	0.0150994	1.82104	-59.5919
PC ae	PC ae C38:0	shift_typeshift_B	68	0	68	0	-0.796822	-1.57869	-0.0149513	0.398921	0.0457771	0.337759	0.471393	-54.9241
PC ae	PC ae C38:0	shift_typeshift_C	68	0	68	0	-0.757074	-1.78882	0.274674	0.526411	0.150383	0.404071	0.393542	-53.0963
PC ae	PC ae C38:0	smokecurrent_smokers	68	0	68	0	-0.396127	-0.904635	0.11238	0.259447	0.126808	0.816813	0.0878773	-32.7079
PC ae	PC ae C38:1	(Intercept)	68	12	56	0	2.50714	-0.395373	5.40966	1.4809	0.0904588	0.508492	0.293716	1126.98
PC ae	PC ae C38:1	age	68	12	56	0	0.0142037	-0.037944	0.0663515	0.0266065	0.593449	0.926063	0.0333595	1.43051
PC ae	PC ae C38:1	bmi	68	12	56	0	-0.133992	-0.23513	-0.0328536	0.051602	0.00941413	0.112114	0.950341	-12.5403
PC ae	PC ae C38:1	Plateplate02	68	12	56	0	-0.0578585	-0.792679	0.676962	0.374915	0.877354	0.949863	0.0223392	-5.62165
PC ae	PC ae C38:1	shift_typeshift_A	68	12	56	0	-0.497419	-1.18218	0.187347	0.349377	0.154524	0.249909	0.602218	-39.1902
PC ae	PC ae C38:1	shift_typeshift_B	68	12	56	0	0.2214	-0.733403	1.1762	0.487153	0.649485	0.842402	0.0744807	24.7823
PC ae	PC ae C38:1	shift_typeshift_C	68	12	56	0	0.598389	-0.661181	1.85796	0.642649	0.351788	0.614456	0.21151	81.9185
PC ae	PC ae C38:1	smokecurrent_smokers	68	12	56	0	-0.00850256	-0.635147	0.618142	0.319723	0.978784	0.987951	0.00526445	-0.846652
PC ae	PC ae C38:2	(Intercept)	68	0	68	0	-0.511654	-2.87323	1.84993	1.20491	0.671098	0.83887	0.0763051	-40.0497
PC ae	PC ae C38:2	age	68	0	68	0	0.0205714	-0.0219857	0.0631285	0.0217132	0.343427	0.899492	0.0460027	2.07845
PC ae	PC ae C38:2	bmi	68	0	68	0	-0.000706124	-0.0822714	0.0808592	0.0416157	0.986462	0.992956	0.00306979	-0.0705874
PC ae	PC ae C38:2	Plateplate02	68	0	68	0	0.422565	-0.169787	1.01492	0.302226	0.16206	0.345208	0.461919	52.5871
PC ae	PC ae C38:2	shift_typeshift_A	68	0	68	0	-0.441254	-0.995104	0.112596	0.282582	0.118404	0.204091	0.690176	-35.6771
PC ae	PC ae C38:2	shift_typeshift_B	68	0	68	0	-0.447645	-1.23366	0.338373	0.401037	0.264329	0.641242	0.192978	-36.0868
PC ae	PC ae C38:2	shift_typeshift_C	68	0	68	0	-1.14406	-2.18128	-0.106837	0.529204	0.03063	0.358156	0.445927	-68.1476
PC ae	PC ae C38:2	smokecurrent_smokers	68	0	68	0	0.235932	-0.275272	0.747137	0.260824	0.365695	0.912941	0.0395573	26.6089
PC ae	PC ae C38:3	(Intercept)	68	0	68	0	-2.15384	-4.43673	0.129049	1.16476	0.0644333	0.508492	0.293716	-88.3962
PC ae	PC ae C38:3	age	68	0	68	0	0.00572181	-0.0354172	0.0468609	0.0209897	0.78516	0.926063	0.0333595	0.573821
PC ae	PC ae C38:3	bmi	68	0	68	0	0.101891	0.023044	0.180739	0.040229	0.0113161	0.114031	0.942976	10.7263
PC ae	PC ae C38:3	Plateplate02	68	0	68	0	0.225835	-0.34678	0.798449	0.292155	0.439525	0.599769	0.222016	25.3368
PC ae	PC ae C38:3	shift_typeshift_A	68	0	68	0	-0.592616	-1.12801	-0.0572201	0.273166	0.0300498	0.0837557	1.07699	-44.7121
PC ae	PC ae C38:3	shift_typeshift_B	68	0	68	0	-0.628881	-1.38871	0.130946	0.387674	0.104763	0.421315	0.375393	-46.6812
PC ae	PC ae C38:3	shift_typeshift_C	68	0	68	0	-0.870495	-1.87315	0.132164	0.51157	0.0888277	0.402679	0.395041	-58.1256
PC ae	PC ae C38:3	smokecurrent_smokers	68	0	68	0	-0.0225911	-0.516762	0.47158	0.252133	0.928605	0.987951	0.00526445	-2.23378
PC ae	PC ae C38:4	(Intercept)	68	0	68	0	-1.44435	-3.67103	0.782335	1.13608	0.203608	0.57984	0.236692	-76.41
PC ae	PC ae C38:4	age	68	0	68	0	0.0126619	-0.0274642	0.0527881	0.0204729	0.536265	0.926063	0.0333595	1.27424
PC ae	PC ae C38:4	bmi	68	0	68	0	0.0673071	-0.00959901	0.144213	0.0392385	0.0862844	0.343815	0.463675	6.96239
PC ae	PC ae C38:4	Plateplate02	68	0	68	0	0.403912	-0.154604	0.962427	0.284962	0.156359	0.341385	0.466756	49.7672
PC ae	PC ae C38:4	shift_typeshift_A	68	0	68	0	-0.732303	-1.25452	-0.210089	0.26644	0.00598747	0.0301676	1.52046	-51.9199
PC ae	PC ae C38:4	shift_typeshift_B	68	0	68	0	-0.877746	-1.61887	-0.136627	0.378129	0.0202714	0.276131	0.558884	-58.4281
PC ae	PC ae C38:4	shift_typeshift_C	68	0	68	0	-0.819292	-1.79726	0.158681	0.498975	0.1006	0.404071	0.393542	-55.9256
PC ae	PC ae C38:4	smokecurrent_smokers	68	0	68	0	-0.330781	-0.812785	0.151223	0.245925	0.17861	0.816813	0.0878773	-28.1637
PC ae	PC ae C38:5	(Intercept)	68	0	68	0	-0.529309	-2.82937	1.77075	1.17352	0.651959	0.83732	0.0771086	-41.0988
PC ae	PC ae C38:5	age	68	0	68	0	0.0106302	-0.0308183	0.0520787	0.0211476	0.615197	0.926063	0.0333595	1.06869
PC ae	PC ae C38:5	bmi	68	0	68	0	0.033183	-0.0462575	0.112624	0.0405317	0.412961	0.681159	0.166751	3.37397
PC ae	PC ae C38:5	Plateplate02	68	0	68	0	-0.0194151	-0.596337	0.557507	0.294353	0.947411	0.977251	0.00999403	-1.92278
PC ae	PC ae C38:5	shift_typeshift_A	68	0	68	0	-0.658964	-1.19839	-0.119541	0.275221	0.0166517	0.0548681	1.26068	-48.2613
PC ae	PC ae C38:5	shift_typeshift_B	68	0	68	0	-0.629056	-1.3946	0.136487	0.39059	0.107283	0.421315	0.375393	-46.6905
PC ae	PC ae C38:5	shift_typeshift_C	68	0	68	0	-0.804558	-1.81476	0.205644	0.515418	0.118528	0.404071	0.393542	-55.2714
PC ae	PC ae C38:5	smokecurrent_smokers	68	0	68	0	-0.643995	-1.14188	-0.146106	0.254029	0.0112409	0.63988	0.193902	-47.481
PC ae	PC ae C38:6	(Intercept)	68	0	68	0	-0.788564	-3.05557	1.47844	1.15666	0.495389	0.782662	0.106425	-54.5503
PC ae	PC ae C38:6	age	68	0	68	0	0.00674618	-0.0341066	0.0475989	0.0208436	0.746198	0.926063	0.0333595	0.676899
PC ae	PC ae C38:6	bmi	68	0	68	0	0.0583741	-0.0199246	0.136673	0.0399491	0.143957	0.449009	0.347745	6.01115
PC ae	PC ae C38:6	Plateplate02	68	0	68	0	-0.153091	-0.721721	0.415538	0.290122	0.597722	0.725015	0.139653	-14.1949
PC ae	PC ae C38:6	shift_typeshift_A	68	0	68	0	-1.00355	-1.53522	-0.471878	0.271265	0.000216015	0.00471633	2.3264	-63.3423
PC ae	PC ae C38:6	shift_typeshift_B	68	0	68	0	-0.653058	-1.4076	0.101481	0.384976	0.0898175	0.421315	0.375393	-47.9548
PC ae	PC ae C38:6	shift_typeshift_C	68	0	68	0	-0.941877	-1.93756	0.0538042	0.50801	0.0637317	0.402679	0.395041	-61.0105
PC ae	PC ae C38:6	smokecurrent_smokers	68	0	68	0	-0.563453	-1.05419	-0.0727215	0.250378	0.0244229	0.63988	0.193902	-43.076
PC ae	PC ae C40:1	(Intercept)	68	0	68	0	0.408314	-2.05218	2.86881	1.25538	0.744991	0.863662	0.0636563	50.428
PC ae	PC ae C40:1	age	68	0	68	0	0.00643538	-0.0379043	0.050775	0.0226227	0.776053	0.926063	0.0333595	0.645614
PC ae	PC ae C40:1	bmi	68	0	68	0	-0.0144958	-0.0994776	0.0704859	0.0433588	0.738136	0.879798	0.055617	-1.43913
PC ae	PC ae C40:1	Plateplate02	68	0	68	0	0.427114	-0.19005	1.04428	0.314885	0.174968	0.347285	0.459313	53.2827
PC ae	PC ae C40:1	shift_typeshift_A	68	0	68	0	-0.614751	-1.1918	-0.0377021	0.294418	0.036796	0.0926976	1.03293	-45.9225
PC ae	PC ae C40:1	shift_typeshift_B	68	0	68	0	-0.45005	-1.26899	0.368891	0.417835	0.281435	0.648542	0.188062	-36.2404
PC ae	PC ae C40:1	shift_typeshift_C	68	0	68	0	-0.499111	-1.57978	0.581555	0.55137	0.365349	0.629747	0.200834	-39.293
PC ae	PC ae C40:1	smokecurrent_smokers	68	0	68	0	-0.233885	-0.766502	0.298733	0.271749	0.389422	0.912941	0.0395573	-20.8547
PC ae	PC ae C40:2	(Intercept)	68	0	68	0	0.437214	-1.80592	2.68035	1.14448	0.702446	0.847637	0.0717899	54.8387
PC ae	PC ae C40:2	age	68	0	68	0	-0.0177002	-0.0581228	0.0227224	0.0206241	0.390767	0.899492	0.0460027	-1.75445
PC ae	PC ae C40:2	bmi	68	0	68	0	0.0400299	-0.0374443	0.117504	0.0395284	0.311209	0.622587	0.2058	4.08419
PC ae	PC ae C40:2	Plateplate02	68	0	68	0	-0.0534152	-0.616057	0.509226	0.287067	0.852388	0.938343	0.0276382	-5.20137
PC ae	PC ae C40:2	shift_typeshift_A	68	0	68	0	-1.16686	-1.69294	-0.640792	0.268409	1.37799e-05	0.000902582	3.04451	-68.8658
PC ae	PC ae C40:2	shift_typeshift_B	68	0	68	0	-0.714228	-1.46082	0.0323658	0.380922	0.0607931	0.40129	0.396541	-51.043
PC ae	PC ae C40:2	shift_typeshift_C	68	0	68	0	-1.42647	-2.41167	-0.441276	0.502661	0.00454195	0.268727	0.570689	-75.9845
PC ae	PC ae C40:2	smokecurrent_smokers	68	0	68	0	-0.0875444	-0.573109	0.39802	0.247742	0.723811	0.94075	0.0265257	-8.38218
PC ae	PC ae C40:3	(Intercept)	68	0	68	0	0.00788907	-2.23296	2.24874	1.14331	0.994494	0.998347	0.000718379	0.792027
PC ae	PC ae C40:3	age	68	0	68	0	-0.0143778	-0.0547592	0.0260036	0.0206032	0.485274	0.899492	0.0460027	-1.42749
PC ae	PC ae C40:3	bmi	68	0	68	0	0.0341194	-0.043276	0.111515	0.0394882	0.387566	0.681159	0.166751	3.47081
PC ae	PC ae C40:3	Plateplate02	68	0	68	0	0.490618	-0.0714509	1.05269	0.286775	0.087116	0.221232	0.655152	63.3325
PC ae	PC ae C40:3	shift_typeshift_A	68	0	68	0	-0.729602	-1.25514	-0.204066	0.268135	0.00650812	0.0304487	1.51643	-51.7899
PC ae	PC ae C40:3	shift_typeshift_B	68	0	68	0	-0.211462	-0.957296	0.534373	0.380535	0.578418	0.798364	0.0977989	-19.06
PC ae	PC ae C40:3	shift_typeshift_C	68	0	68	0	-1.25147	-2.23566	-0.267275	0.502149	0.0126945	0.358156	0.445927	-71.3916
PC ae	PC ae C40:3	smokecurrent_smokers	68	0	68	0	0.189783	-0.295287	0.674854	0.247489	0.44318	0.912941	0.0395573	20.8988
PC ae	PC ae C40:4	(Intercept)	68	0	68	0	-0.389708	-2.63365	1.85424	1.14489	0.733564	0.858008	0.0665089	-32.2745
PC ae	PC ae C40:4	age	68	0	68	0	0.0111814	-0.0292558	0.0516186	0.0206316	0.58785	0.926063	0.0333595	1.12441
PC ae	PC ae C40:4	bmi	68	0	68	0	0.012424	-0.0650783	0.0899263	0.0395427	0.753376	0.879959	0.0555375	1.25015
PC ae	PC ae C40:4	Plateplate02	68	0	68	0	0.670368	0.107523	1.23321	0.287171	0.0195756	0.0712334	1.14732	95.4957
PC ae	PC ae C40:4	shift_typeshift_A	68	0	68	0	-0.567209	-1.09347	-0.0409471	0.268506	0.0346467	0.0909665	1.04112	-43.2894
PC ae	PC ae C40:4	shift_typeshift_B	68	0	68	0	-0.28532	-1.03218	0.461544	0.38106	0.454006	0.733174	0.134793	-24.8226
PC ae	PC ae C40:4	shift_typeshift_C	68	0	68	0	-0.512088	-1.49764	0.473465	0.502843	0.308494	0.575122	0.24024	-40.0757
PC ae	PC ae C40:4	smokecurrent_smokers	68	0	68	0	-0.254933	-0.740673	0.230807	0.247831	0.303642	0.904024	0.0438201	-22.5032
PC ae	PC ae C40:5	(Intercept)	68	0	68	0	0.647138	-1.62572	2.92	1.15964	0.576811	0.8034	0.0950679	91.0066
PC ae	PC ae C40:5	age	68	0	68	0	-0.00174068	-0.042699	0.0392176	0.0208975	0.933616	0.959912	0.0177686	-0.173916
PC ae	PC ae C40:5	bmi	68	0	68	0	0.00308491	-0.0754161	0.0815859	0.0400523	0.938606	0.96938	0.0135061	0.308967
PC ae	PC ae C40:5	Plateplate02	68	0	68	0	-0.101938	-0.672036	0.46816	0.290872	0.725995	0.841641	0.0748732	-9.69146
PC ae	PC ae C40:5	shift_typeshift_A	68	0	68	0	-0.753525	-1.28657	-0.220482	0.271966	0.00559426	0.0297838	1.52602	-52.9296
PC ae	PC ae C40:5	shift_typeshift_B	68	0	68	0	-0.377084	-1.13357	0.379404	0.385971	0.328581	0.69973	0.15507	-31.4142
PC ae	PC ae C40:5	shift_typeshift_C	68	0	68	0	-0.865816	-1.86407	0.132437	0.509322	0.0891427	0.402679	0.395041	-57.9292
PC ae	PC ae C40:5	smokecurrent_smokers	68	0	68	0	-0.598662	-1.09066	-0.106662	0.251025	0.0170851	0.63988	0.193902	-45.0454
PC ae	PC ae C40:6	(Intercept)	68	0	68	0	0.655675	-1.59064	2.90199	1.1461	0.567259	0.799042	0.0974305	92.6442
PC ae	PC ae C40:6	age	68	0	68	0	-0.00283948	-0.0433193	0.0376404	0.0206534	0.890649	0.957295	0.0189542	-0.283546
PC ae	PC ae C40:6	bmi	68	0	68	0	0.0101092	-0.0674749	0.0876932	0.0395844	0.798427	0.909513	0.0411911	1.01605
PC ae	PC ae C40:6	Plateplate02	68	0	68	0	-0.0947361	-0.658175	0.468703	0.287474	0.741743	0.845082	0.0731011	-9.03871
PC ae	PC ae C40:6	shift_typeshift_A	68	0	68	0	-1.04261	-1.56943	-0.515797	0.268789	0.000104917	0.00274884	2.56085	-64.7468
PC ae	PC ae C40:6	shift_typeshift_B	68	0	68	0	-0.713934	-1.46159	0.0337179	0.381462	0.0612657	0.40129	0.396541	-51.0286
PC ae	PC ae C40:6	shift_typeshift_C	68	0	68	0	-0.991855	-1.97845	-0.00526168	0.503373	0.0487906	0.402679	0.395041	-62.9112
PC ae	PC ae C40:6	smokecurrent_smokers	68	0	68	0	-0.492569	-0.978822	-0.00631657	0.248093	0.0470973	0.771372	0.112736	-38.8946
PC ae	PC ae C42:1	(Intercept)	68	0	68	0	-0.308551	-2.8395	2.2224	1.29133	0.811151	0.900515	0.0455089	-26.5489
PC ae	PC ae C42:1	age	68	0	68	0	0.00312278	-0.0424865	0.0487321	0.0232705	0.893248	0.957295	0.0189542	0.312767
PC ae	PC ae C42:1	bmi	68	0	68	0	0.0193552	-0.06806	0.10677	0.0446004	0.664311	0.844901	0.0731943	1.95437
PC ae	PC ae C42:1	Plateplate02	68	0	68	0	0.0351727	-0.599662	0.670008	0.323901	0.913527	0.967189	0.0144888	3.57986
PC ae	PC ae C42:1	shift_typeshift_A	68	0	68	0	-0.498661	-1.09223	0.0949117	0.302849	0.099647	0.176724	0.752705	-39.2657
PC ae	PC ae C42:1	shift_typeshift_B	68	0	68	0	0.333907	-0.508484	1.1763	0.429799	0.437224	0.733174	0.134793	39.6413
PC ae	PC ae C42:1	shift_typeshift_C	68	0	68	0	0.00586842	-1.10574	1.11748	0.567158	0.991744	0.998949	0.000456537	0.588567
PC ae	PC ae C42:1	smokecurrent_smokers	68	0	68	0	-0.259447	-0.807315	0.288422	0.27953	0.353328	0.912941	0.0395573	-22.8522
PC ae	PC ae C42:2	(Intercept)	68	0	68	0	-0.00242389	-2.29588	2.29104	1.17015	0.998347	0.998347	0.000718379	-0.242096
PC ae	PC ae C42:2	age	68	0	68	0	0.0199413	-0.0213882	0.0612709	0.0210869	0.344314	0.899492	0.0460027	2.01415
PC ae	PC ae C42:2	bmi	68	0	68	0	-0.023268	-0.102481	0.0559445	0.0404153	0.564802	0.77072	0.113103	-2.29994
PC ae	PC ae C42:2	Plateplate02	68	0	68	0	0.690738	0.115473	1.266	0.293508	0.0186033	0.0712334	1.14732	99.5187
PC ae	PC ae C42:2	shift_typeshift_A	68	0	68	0	-0.555482	-1.09336	-0.0176075	0.274431	0.0429574	0.10049	0.997879	-42.6204
PC ae	PC ae C42:2	shift_typeshift_B	68	0	68	0	0.0706069	-0.692738	0.833952	0.389469	0.85614	0.919298	0.0365439	7.31593
PC ae	PC ae C42:2	shift_typeshift_C	68	0	68	0	-0.525529	-1.53283	0.481772	0.513939	0.30652	0.575122	0.24024	-40.8758
PC ae	PC ae C42:2	smokecurrent_smokers	68	0	68	0	-0.140397	-0.636856	0.356062	0.2533	0.579394	0.94075	0.0265257	-13.0987
PC ae	PC ae C42:3	(Intercept)	68	0	68	0	0.0990483	-2.20935	2.40744	1.17777	0.932979	0.970002	0.0132276	10.412
PC ae	PC ae C42:3	age	68	0	68	0	0.00908478	-0.0325139	0.0506835	0.0212242	0.668623	0.926063	0.0333595	0.912617
PC ae	PC ae C42:3	bmi	68	0	68	0	-0.00421552	-0.0839439	0.0755129	0.0406785	0.917463	0.96938	0.0135061	-0.420665
PC ae	PC ae C42:3	Plateplate02	68	0	68	0	0.22474	-0.354272	0.803752	0.29542	0.446808	0.603421	0.21938	25.1997
PC ae	PC ae C42:3	shift_typeshift_A	68	0	68	0	-0.841489	-1.38287	-0.300111	0.276218	0.00231549	0.0184302	1.73447	-56.8932
PC ae	PC ae C42:3	shift_typeshift_B	68	0	68	0	-0.01062	-0.778936	0.757696	0.392005	0.978387	0.978387	0.00948942	-1.05638
PC ae	PC ae C42:3	shift_typeshift_C	68	0	68	0	-0.52331	-1.53717	0.490552	0.517286	0.311708	0.575122	0.24024	-40.7444
PC ae	PC ae C42:3	smokecurrent_smokers	68	0	68	0	-0.0609314	-0.560624	0.438761	0.25495	0.81111	0.965959	0.0150415	-5.91122
PC ae	PC ae C42:4	(Intercept)	68	0	68	0	1.18854	-0.995817	3.3729	1.11449	0.286222	0.6583	0.181576	228.229
PC ae	PC ae C42:4	age	68	0	68	0	-0.00587733	-0.0452408	0.0334861	0.0200838	0.769797	0.926063	0.0333595	-0.586009
PC ae	PC ae C42:4	bmi	68	0	68	0	-0.0413453	-0.11679	0.034099	0.0384927	0.282774	0.622587	0.2058	-4.05023
PC ae	PC ae C42:4	Plateplate02	68	0	68	0	0.697017	0.149117	1.24492	0.279546	0.0126529	0.0542147	1.26588	100.776
PC ae	PC ae C42:4	shift_typeshift_A	68	0	68	0	-0.341973	-0.854261	0.170315	0.261376	0.190753	0.283961	0.546741	-28.9633
PC ae	PC ae C42:4	shift_typeshift_B	68	0	68	0	0.3507	-0.376332	1.07773	0.370942	0.344438	0.69973	0.15507	42.0062
PC ae	PC ae C42:4	shift_typeshift_C	68	0	68	0	-0.402356	-1.36174	0.557028	0.489491	0.411083	0.645321	0.190224	-33.1258
PC ae	PC ae C42:4	smokecurrent_smokers	68	0	68	0	-0.0972017	-0.570044	0.375641	0.241251	0.687016	0.94075	0.0265257	-9.2627
PC ae	PC ae C42:5	(Intercept)	68	0	68	0	1.99199	-0.170909	4.15489	1.10354	0.0710604	0.508492	0.293716	633.012
PC ae	PC ae C42:5	age	68	0	68	0	-0.0141831	-0.0531598	0.0247937	0.0198865	0.47572	0.899492	0.0460027	-1.4083
PC ae	PC ae C42:5	bmi	68	0	68	0	-0.0432483	-0.117951	0.0314549	0.0381146	0.256505	0.600037	0.221822	-4.23264
PC ae	PC ae C42:5	Plateplate02	68	0	68	0	0.00417794	-0.538339	0.546695	0.2768	0.987957	0.997397	0.00113186	0.418668
PC ae	PC ae C42:5	shift_typeshift_A	68	0	68	0	-0.67673	-1.18399	-0.169476	0.258808	0.00892812	0.0403305	1.39437	-49.1724
PC ae	PC ae C42:5	shift_typeshift_B	68	0	68	0	-0.0711466	-0.791037	0.648744	0.367298	0.846409	0.919298	0.0365439	-6.86746
PC ae	PC ae C42:5	shift_typeshift_C	68	0	68	0	-0.838886	-1.78884	0.111073	0.484682	0.083488	0.402679	0.395041	-56.7808
PC ae	PC ae C42:5	smokecurrent_smokers	68	0	68	0	-0.396826	-0.865023	0.0713713	0.23888	0.0966753	0.816813	0.0878773	-32.7549
PC ae	PC ae C44:4	(Intercept)	68	0	68	0	-0.907418	-3.2502	1.43536	1.19532	0.447766	0.780146	0.107824	-59.6435
PC ae	PC ae C44:4	age	68	0	68	0	0.0314346	-0.0107837	0.0736529	0.0215403	0.144473	0.761399	0.118388	3.19339
PC ae	PC ae C44:4	bmi	68	0	68	0	-0.0154879	-0.0964038	0.065428	0.0412844	0.707548	0.86503	0.0629688	-1.53686
PC ae	PC ae C44:4	Plateplate02	68	0	68	0	0.443204	-0.144432	1.03084	0.29982	0.139345	0.314781	0.501991	55.769
PC ae	PC ae C44:4	shift_typeshift_A	68	0	68	0	-0.318862	-0.868303	0.230579	0.280332	0.255353	0.351754	0.453761	-27.3024
PC ae	PC ae C44:4	shift_typeshift_B	68	0	68	0	0.554793	-0.224967	1.33455	0.397844	0.163167	0.508926	0.293345	74.158
PC ae	PC ae C44:4	shift_typeshift_C	68	0	68	0	-0.253899	-1.28286	0.775064	0.52499	0.628652	0.807386	0.0929189	-22.423
PC ae	PC ae C44:4	smokecurrent_smokers	68	0	68	0	0.331947	-0.175188	0.839082	0.258747	0.199527	0.816813	0.0878773	39.3679
PC ae	PC ae C44:5	(Intercept)	68	0	68	0	1.39485	-0.743269	3.53296	1.09089	0.201029	0.57984	0.236692	303.435
PC ae	PC ae C44:5	age	68	0	68	0	-0.0164608	-0.0549909	0.0220693	0.0196586	0.402405	0.899492	0.0460027	-1.63261
PC ae	PC ae C44:5	bmi	68	0	68	0	-0.0288605	-0.102708	0.0449866	0.0376778	0.443687	0.700277	0.15473	-2.8448
PC ae	PC ae C44:5	Plateplate02	68	0	68	0	0.565545	0.0292444	1.10185	0.273628	0.0387492	0.123808	0.90725	76.0406
PC ae	PC ae C44:5	shift_typeshift_A	68	0	68	0	-0.358721	-0.860163	0.142722	0.255843	0.160881	0.250898	0.600503	-30.1431
PC ae	PC ae C44:5	shift_typeshift_B	68	0	68	0	0.147772	-0.563869	0.859413	0.363089	0.684018	0.8616	0.0646942	15.9248
PC ae	PC ae C44:5	shift_typeshift_C	68	0	68	0	-0.894287	-1.83336	0.0447863	0.479128	0.0619729	0.402679	0.395041	-59.1101
PC ae	PC ae C44:5	smokecurrent_smokers	68	0	68	0	-0.11436	-0.577191	0.348472	0.236143	0.628187	0.94075	0.0265257	-10.8063
PC ae	PC ae C44:6	(Intercept)	68	0	68	0	1.99705	-0.361759	4.35587	1.2035	0.0970404	0.508492	0.293716	636.732
PC ae	PC ae C44:6	age	68	0	68	0	-0.0317889	-0.0742961	0.0107183	0.0216878	0.142715	0.761399	0.118388	-3.1289
PC ae	PC ae C44:6	bmi	68	0	68	0	-0.0240842	-0.105554	0.0573855	0.0415669	0.562314	0.77072	0.113103	-2.37965
PC ae	PC ae C44:6	Plateplate02	68	0	68	0	0.412328	-0.17933	1.00399	0.301872	0.171969	0.346584	0.460191	51.0329
PC ae	PC ae C44:6	shift_typeshift_A	68	0	68	0	-0.496928	-1.05013	0.0562734	0.282251	0.0783078	0.150858	0.821433	-39.1603
PC ae	PC ae C44:6	shift_typeshift_B	68	0	68	0	-0.132968	-0.918065	0.652129	0.400567	0.739927	0.897054	0.0471815	-12.4507
PC ae	PC ae C44:6	shift_typeshift_C	68	0	68	0	-0.956187	-1.99219	0.0798182	0.528584	0.0704572	0.402679	0.395041	-61.5644
PC ae	PC ae C44:6	smokecurrent_smokers	68	0	68	0	-0.109336	-0.619942	0.401269	0.260518	0.674713	0.94075	0.0265257	-10.3571
SM	SM (OH) C14:1	(Intercept)	68	0	68	0	-1.83891	-4.00744	0.329617	1.10641	0.0965029	0.508492	0.293716	-84.101
SM	SM (OH) C14:1	age	68	0	68	0	0.0151808	-0.0238974	0.0542589	0.0199382	0.446424	0.899492	0.0460027	1.52966
SM	SM (OH) C14:1	bmi	68	0	68	0	0.068957	-0.00594063	0.143855	0.0382138	0.071152	0.343815	0.463675	7.13901
SM	SM (OH) C14:1	Plateplate02	68	0	68	0	0.879656	0.335727	1.42358	0.27752	0.00152594	0.0116617	1.93324	141.007
SM	SM (OH) C14:1	shift_typeshift_A	68	0	68	0	-0.756911	-1.26549	-0.248336	0.259482	0.00353406	0.0220458	1.65667	-53.0887
SM	SM (OH) C14:1	shift_typeshift_B	68	0	68	0	-0.43137	-1.15313	0.290394	0.368253	0.241441	0.608245	0.215921	-35.0381
SM	SM (OH) C14:1	shift_typeshift_C	68	0	68	0	-1.4754	-2.42783	-0.52297	0.485943	0.00239612	0.268727	0.570689	-77.1313
SM	SM (OH) C14:1	smokecurrent_smokers	68	0	68	0	0.113279	-0.356137	0.582694	0.239502	0.63623	0.94075	0.0265257	11.9944
SM	SM (OH) C16:1	(Intercept)	68	0	68	0	-1.78325	-3.87588	0.309391	1.06769	0.0948821	0.508492	0.293716	-83.1908
SM	SM (OH) C16:1	age	68	0	68	0	0.015998	-0.0217125	0.0537086	0.0192404	0.405702	0.899492	0.0460027	1.61267
SM	SM (OH) C16:1	bmi	68	0	68	0	0.0683215	-0.00395491	0.140598	0.0368764	0.0639231	0.32333	0.490354	7.07094
SM	SM (OH) C16:1	Plateplate02	68	0	68	0	0.761363	0.23647	1.28626	0.267807	0.00446983	0.0254586	1.59417	114.119
SM	SM (OH) C16:1	shift_typeshift_A	68	0	68	0	-0.818158	-1.30893	-0.327382	0.250401	0.00108542	0.0150994	1.82104	-55.8756
SM	SM (OH) C16:1	shift_typeshift_B	68	0	68	0	-0.545667	-1.24217	0.150836	0.355366	0.124659	0.441359	0.355208	-42.0545
SM	SM (OH) C16:1	shift_typeshift_C	68	0	68	0	-1.28463	-2.20373	-0.365533	0.468936	0.00615405	0.268727	0.570689	-72.3247
SM	SM (OH) C16:1	smokecurrent_smokers	68	0	68	0	0.047812	-0.405175	0.500799	0.23112	0.836111	0.974964	0.0110114	4.89734
SM	SM (OH) C22:1	(Intercept)	68	0	68	0	-2.49538	-4.6952	-0.295554	1.12238	0.0261962	0.490242	0.309589	-91.7535
SM	SM (OH) C22:1	age	68	0	68	0	0.00880807	-0.0308341	0.0484502	0.020226	0.663212	0.926063	0.0333595	0.884697
SM	SM (OH) C22:1	bmi	68	0	68	0	0.116355	0.0403766	0.192334	0.0387653	0.00268627	0.0510366	1.29212	12.3395
SM	SM (OH) C22:1	Plateplate02	68	0	68	0	0.431089	-0.12069	0.982868	0.281525	0.125705	0.299406	0.52374	53.8932
SM	SM (OH) C22:1	shift_typeshift_A	68	0	68	0	-0.825043	-1.34096	-0.309128	0.263227	0.00172239	0.0161166	1.79273	-56.1784
SM	SM (OH) C22:1	shift_typeshift_B	68	0	68	0	-0.793747	-1.52593	-0.0615668	0.373568	0.0336057	0.2946	0.530768	-54.7853
SM	SM (OH) C22:1	shift_typeshift_C	68	0	68	0	-1.03626	-2.00243	-0.0700797	0.492956	0.0355422	0.358156	0.445927	-64.522
SM	SM (OH) C22:1	smokecurrent_smokers	68	0	68	0	0.00947949	-0.466711	0.48567	0.242959	0.968877	0.987951	0.00526445	0.952456
SM	SM (OH) C22:2	(Intercept)	68	0	68	0	-2.17789	-4.36198	0.00620264	1.11435	0.0506542	0.508492	0.293716	-88.672
SM	SM (OH) C22:2	age	68	0	68	0	0.0114422	-0.0279164	0.0508009	0.0200813	0.568817	0.926063	0.0333595	1.15079
SM	SM (OH) C22:2	bmi	68	0	68	0	0.0985506	0.0231154	0.173986	0.038488	0.0104507	0.114031	0.942976	10.357
SM	SM (OH) C22:2	Plateplate02	68	0	68	0	0.409029	-0.138805	0.956862	0.279512	0.143367	0.318323	0.497132	50.5355
SM	SM (OH) C22:2	shift_typeshift_A	68	0	68	0	-0.799185	-1.31141	-0.286959	0.261344	0.00222837	0.0184302	1.73447	-55.0305
SM	SM (OH) C22:2	shift_typeshift_B	68	0	68	0	-0.657942	-1.38489	0.0690018	0.370897	0.0760758	0.421315	0.375393	-48.2084
SM	SM (OH) C22:2	shift_typeshift_C	68	0	68	0	-1.19465	-2.15391	-0.23538	0.489431	0.0146512	0.358156	0.445927	-69.7189
SM	SM (OH) C22:2	smokecurrent_smokers	68	0	68	0	-0.0483926	-0.521177	0.424392	0.241221	0.841	0.974964	0.0110114	-4.72403
SM	SM (OH) C24:1	(Intercept)	68	0	68	0	-0.835063	-2.7394	1.06928	0.971621	0.390091	0.749536	0.125207	-56.6153
SM	SM (OH) C24:1	age	68	0	68	0	-0.00301839	-0.0373358	0.031299	0.0175092	0.863132	0.957295	0.0189542	-0.301384
SM	SM (OH) C24:1	bmi	68	0	68	0	0.0411331	-0.0246399	0.106906	0.0335583	0.220303	0.554995	0.255711	4.19908
SM	SM (OH) C24:1	Plateplate02	68	0	68	0	1.44522	0.967561	1.92289	0.24371	3.02767e-09	9.9156e-08	7.00368	324.281
SM	SM (OH) C24:1	shift_typeshift_A	68	0	68	0	-0.529812	-0.976429	-0.0831954	0.22787	0.0200685	0.0597494	1.22367	-41.1284
SM	SM (OH) C24:1	shift_typeshift_B	68	0	68	0	-0.045982	-0.679815	0.587851	0.32339	0.886932	0.937001	0.02826	-4.49408
SM	SM (OH) C24:1	shift_typeshift_C	68	0	68	0	-0.223231	-1.05963	0.613168	0.426742	0.600901	0.799642	0.0971042	-20.007
SM	SM (OH) C24:1	smokecurrent_smokers	68	0	68	0	-0.160845	-0.573073	0.251383	0.210324	0.444422	0.912941	0.0395573	-14.8576
SM	SM C16:0	(Intercept)	68	0	68	0	-0.792547	-2.9416	1.3565	1.09647	0.469794	0.780146	0.107824	-54.731
SM	SM C16:0	age	68	0	68	0	0.0221942	-0.0165329	0.0609214	0.0197591	0.261336	0.899492	0.0460027	2.24424
SM	SM C16:0	bmi	68	0	68	0	0.00364765	-0.0705772	0.0778725	0.0378705	0.923267	0.96938	0.0135061	0.365431
SM	SM C16:0	Plateplate02	68	0	68	0	0.807818	0.268774	1.34686	0.275027	0.0033116	0.0197191	1.70511	124.301
SM	SM C16:0	shift_typeshift_A	68	0	68	0	-0.496163	-1.00017	0.0078437	0.257151	0.0536736	0.115266	0.938298	-39.1138
SM	SM C16:0	shift_typeshift_B	68	0	68	0	0.0661988	-0.649082	0.78148	0.364946	0.856059	0.919298	0.0365439	6.84391
SM	SM C16:0	shift_typeshift_C	68	0	68	0	-0.723601	-1.66748	0.220275	0.481578	0.132952	0.404071	0.393542	-51.4997
SM	SM C16:0	smokecurrent_smokers	68	0	68	0	-0.0314567	-0.496656	0.433743	0.237351	0.894563	0.987951	0.00526445	-3.09671
SM	SM C16:1	(Intercept)	68	0	68	0	-2.69648	-4.87153	-0.521428	1.10974	0.015106	0.437289	0.359231	-93.2558
SM	SM C16:1	age	68	0	68	0	0.0138842	-0.0253115	0.05308	0.0199982	0.487511	0.899492	0.0460027	1.3981
SM	SM C16:1	bmi	68	0	68	0	0.110906	0.0357834	0.186029	0.0383287	0.00380905	0.0554429	1.25615	11.729
SM	SM C16:1	Plateplate02	68	0	68	0	0.827511	0.281945	1.37308	0.278355	0.00295036	0.019022	1.72074	128.762
SM	SM C16:1	shift_typeshift_A	68	0	68	0	-0.618627	-1.12873	-0.108522	0.260262	0.0174572	0.0548681	1.26068	-46.1316
SM	SM C16:1	shift_typeshift_B	68	0	68	0	-0.266998	-0.990934	0.456937	0.369361	0.469763	0.733174	0.134793	-23.4326
SM	SM C16:1	shift_typeshift_C	68	0	68	0	-0.985362	-1.94066	-0.0300657	0.487405	0.0432126	0.402679	0.395041	-62.6696
SM	SM C16:1	smokecurrent_smokers	68	0	68	0	-0.319047	-0.789875	0.151781	0.240223	0.184135	0.816813	0.0878773	-27.3159
SM	SM C18:0	(Intercept)	68	0	68	0	-1.14012	-3.20261	0.922373	1.05231	0.278612	0.6583	0.181576	-68.0219
SM	SM C18:0	age	68	0	68	0	-0.00522523	-0.0423926	0.0319421	0.0189633	0.782898	0.926063	0.0333595	-0.52116
SM	SM C18:0	bmi	68	0	68	0	0.0737018	0.00246655	0.144937	0.0363452	0.0425777	0.309871	0.508819	7.64857
SM	SM C18:0	Plateplate02	68	0	68	0	0.952356	0.435024	1.46969	0.26395	0.000308453	0.00404074	2.39354	159.181
SM	SM C18:0	shift_typeshift_A	68	0	68	0	-0.74233	-1.22604	-0.258623	0.246794	0.00263062	0.0186861	1.72848	-52.3997
SM	SM C18:0	shift_typeshift_B	68	0	68	0	-0.413272	-1.09974	0.273199	0.350247	0.238022	0.608245	0.215921	-33.8518
SM	SM C18:0	shift_typeshift_C	68	0	68	0	-0.751315	-1.65717	0.154544	0.462181	0.104038	0.404071	0.393542	-52.8254
SM	SM C18:0	smokecurrent_smokers	68	0	68	0	-0.182867	-0.629329	0.263595	0.227791	0.4221	0.912941	0.0395573	-16.7121
SM	SM C18:1	(Intercept)	68	0	68	0	-1.88062	-4.05101	0.289766	1.10736	0.0894527	0.508492	0.293716	-84.7505
SM	SM C18:1	age	68	0	68	0	0.0026523	-0.0364594	0.041764	0.0199553	0.894263	0.957295	0.0189542	0.265582
SM	SM C18:1	bmi	68	0	68	0	0.0937611	0.0187992	0.168723	0.0382465	0.0142266	0.13312	0.875757	9.82973
SM	SM C18:1	Plateplate02	68	0	68	0	0.889371	0.344975	1.43377	0.277758	0.00136495	0.0116617	1.93324	143.36
SM	SM C18:1	shift_typeshift_A	68	0	68	0	-0.622049	-1.13106	-0.113037	0.259704	0.0166105	0.0548681	1.26068	-46.3156
SM	SM C18:1	shift_typeshift_B	68	0	68	0	-0.479337	-1.20172	0.243046	0.368569	0.193418	0.539102	0.268329	-38.0806
SM	SM C18:1	shift_typeshift_C	68	0	68	0	-0.716425	-1.66967	0.236823	0.48636	0.140742	0.404071	0.393542	-51.1505
SM	SM C18:1	smokecurrent_smokers	68	0	68	0	-0.254466	-0.724284	0.215352	0.239708	0.288432	0.899633	0.0459344	-22.4669
SM	SM C20:2	(Intercept)	68	0	68	0	-1.19764	-3.41847	1.0232	1.1331	0.290532	0.6583	0.181576	-69.8093
SM	SM C20:2	age	68	0	68	0	-0.00245048	-0.0424712	0.0375703	0.0204191	0.904476	0.957295	0.0189542	-0.244748
SM	SM C20:2	bmi	68	0	68	0	0.0698894	-0.00681464	0.146594	0.0391355	0.0741261	0.343815	0.463675	7.23896
SM	SM C20:2	Plateplate02	68	0	68	0	0.925766	0.368718	1.48281	0.284214	0.00112481	0.0114326	1.94186	152.38
SM	SM C20:2	shift_typeshift_A	68	0	68	0	-0.684112	-1.20495	-0.16327	0.26574	0.0100426	0.0425363	1.37124	-49.5462
SM	SM C20:2	shift_typeshift_B	68	0	68	0	-0.551643	-1.29082	0.187529	0.377136	0.143545	0.482163	0.316806	-42.3997
SM	SM C20:2	shift_typeshift_C	68	0	68	0	-1.17596	-2.15137	-0.20056	0.497664	0.0181293	0.358156	0.445927	-69.1478
SM	SM C20:2	smokecurrent_smokers	68	0	68	0	0.0854166	-0.395321	0.566154	0.245279	0.727658	0.94075	0.0265257	8.91707
SM	SM C22:3	(Intercept)	68	0	68	0	-1.68657	-4.02273	0.649587	1.19194	0.157074	0.57984	0.236692	-81.4847
SM	SM C22:3	age	68	0	68	0	-0.0189411	-0.0610401	0.0231579	0.0214795	0.377872	0.899492	0.0460027	-1.87629
SM	SM C22:3	bmi	68	0	68	0	0.122665	0.0419774	0.203352	0.0411678	0.00288596	0.0510366	1.29212	13.0505
SM	SM C22:3	Plateplate02	68	0	68	0	0.0219427	-0.564033	0.607918	0.298973	0.941493	0.977251	0.00999403	2.21852
SM	SM C22:3	shift_typeshift_A	68	0	68	0	-0.312803	-0.860692	0.235086	0.27954	0.263144	0.351754	0.453761	-26.8606
SM	SM C22:3	shift_typeshift_B	68	0	68	0	-0.563316	-1.34087	0.214241	0.39672	0.155627	0.508926	0.293345	-43.0682
SM	SM C22:3	shift_typeshift_C	68	0	68	0	-0.65018	-1.67624	0.375876	0.523507	0.214248	0.475704	0.322664	-47.8048
SM	SM C22:3	smokecurrent_smokers	68	0	68	0	-0.227393	-0.733095	0.278309	0.258016	0.378148	0.912941	0.0395573	-20.3393
SM	SM C24:0	(Intercept)	68	0	68	0	-1.58419	-4.13633	0.967952	1.30214	0.223754	0.590668	0.228656	-79.4886
SM	SM C24:0	age	68	0	68	0	0.00102501	-0.0449661	0.0470161	0.0234653	0.965158	0.96793	0.014156	0.102553
SM	SM C24:0	bmi	68	0	68	0	0.0787767	-0.00937022	0.166924	0.0449737	0.07984	0.343815	0.463675	8.19627
SM	SM C24:0	Plateplate02	68	0	68	0	0.346644	-0.293505	0.986794	0.326613	0.288539	0.46665	0.331008	41.4314
SM	SM C24:0	shift_typeshift_A	68	0	68	0	-0.629974	-1.22851	-0.0314321	0.305384	0.039123	0.0937297	1.02812	-46.7394
SM	SM C24:0	shift_typeshift_B	68	0	68	0	-0.382823	-1.23227	0.46662	0.433397	0.37707	0.70566	0.151405	-31.8066
SM	SM C24:0	shift_typeshift_C	68	0	68	0	-0.467382	-1.5883	0.653533	0.571906	0.413793	0.645321	0.190224	-37.3359
SM	SM C24:0	smokecurrent_smokers	68	0	68	0	0.0479341	-0.504521	0.600389	0.28187	0.864965	0.983696	0.0071393	4.91015
SM	SM C24:1	(Intercept)	68	0	68	0	1.01578	-1.2103	3.24186	1.13578	0.371136	0.736648	0.13274	176.152
SM	SM C24:1	age	68	0	68	0	-0.0170028	-0.0571182	0.0231125	0.0204674	0.406127	0.899492	0.0460027	-1.68591
SM	SM C24:1	bmi	68	0	68	0	0.00808267	-0.0688027	0.0849681	0.039228	0.836757	0.928942	0.0320114	0.811542
SM	SM C24:1	Plateplate02	68	0	68	0	-0.00744858	-0.565814	0.550917	0.284885	0.979141	0.997397	0.00113186	-0.74209
SM	SM C24:1	shift_typeshift_A	68	0	68	0	-0.758084	-1.28016	-0.236012	0.266369	0.00442725	0.0263622	1.57902	-53.1437
SM	SM C24:1	shift_typeshift_B	68	0	68	0	-0.436276	-1.1772	0.304643	0.378027	0.248464	0.614128	0.211741	-35.3561
SM	SM C24:1	shift_typeshift_C	68	0	68	0	-1.05868	-2.03639	-0.0809719	0.49884	0.0338139	0.358156	0.445927	-65.3087
SM	SM C24:1	smokecurrent_smokers	68	0	68	0	-0.167846	-0.64972	0.314028	0.245859	0.4948	0.912941	0.0395573	-15.4516
SM	SM C26:0	(Intercept)	68	0	68	0	0.183953	-2.30628	2.67418	1.27055	0.884883	0.950161	0.0222028	20.1959
SM	SM C26:0	age	68	0	68	0	-0.0106145	-0.0554899	0.0342609	0.022896	0.642937	0.926063	0.0333595	-1.05584
SM	SM C26:0	bmi	68	0	68	0	0.0200612	-0.0659474	0.10607	0.0438828	0.64756	0.83167	0.0800491	2.02638
SM	SM C26:0	Plateplate02	68	0	68	0	0.494639	-0.129982	1.11926	0.31869	0.120638	0.292659	0.533638	63.9906
SM	SM C26:0	shift_typeshift_A	68	0	68	0	-0.626818	-1.21084	-0.0427963	0.297976	0.0354144	0.0909665	1.04112	-46.5711
SM	SM C26:0	shift_typeshift_B	68	0	68	0	-0.2003	-1.02914	0.628537	0.422884	0.635748	0.832829	0.079444	-18.1515
SM	SM C26:0	shift_typeshift_C	68	0	68	0	-0.742584	-1.83631	0.35114	0.558033	0.183282	0.444628	0.352003	-52.4117
SM	SM C26:0	smokecurrent_smokers	68	0	68	0	-0.0241843	-0.563237	0.514869	0.275032	0.92993	0.987951	0.00526445	-2.38942
SM	SM C26:1	(Intercept)	68	0	68	0	1.44622	-1.02441	3.91685	1.26055	0.251261	0.621041	0.206879	324.702
SM	SM C26:1	age	68	0	68	0	-0.0451462	-0.0896685	-0.000623991	0.0227158	0.0468744	0.728607	0.137507	-4.41423
SM	SM C26:1	bmi	68	0	68	0	0.0268812	-0.0584505	0.112213	0.0435374	0.536952	0.758026	0.120316	2.72458
SM	SM C26:1	Plateplate02	68	0	68	0	-0.0358323	-0.655537	0.583872	0.316182	0.90977	0.967189	0.0144888	-3.51979
SM	SM C26:1	shift_typeshift_A	68	0	68	0	-0.562767	-1.14219	0.0166581	0.295631	0.0569602	0.118441	0.926498	-43.0369
SM	SM C26:1	shift_typeshift_B	68	0	68	0	-0.286512	-1.10883	0.535802	0.419556	0.494674	0.751884	0.123849	-24.9122
SM	SM C26:1	shift_typeshift_C	68	0	68	0	-0.749004	-1.83412	0.336111	0.553641	0.176097	0.443629	0.35298	-52.7163
SM	SM C26:1	smokecurrent_smokers	68	0	68	0	-0.329507	-0.864317	0.205304	0.272868	0.227213	0.850424	0.0703645	-28.0722
Sugars	H1	(Intercept)	68	0	68	0	-0.453875	-2.13963	1.23188	0.860097	0.597706	0.8034	0.0950679	-36.4838
Sugars	H1	age	68	0	68	0	0.01607	-0.0143084	0.0464484	0.0154995	0.299825	0.899492	0.0460027	1.61998
Sugars	H1	bmi	68	0	68	0	-0.00338484	-0.0616083	0.0548387	0.0297064	0.909283	0.96938	0.0135061	-0.337912
Sugars	H1	Plateplate02	68	0	68	0	0.275159	-0.147678	0.697996	0.215737	0.202155	0.378318	0.422143	31.674
Sugars	H1	shift_typeshift_A	68	0	68	0	-0.231491	-0.626844	0.163862	0.201715	0.251127	0.350604	0.455183	-20.665
Sugars	H1	shift_typeshift_B	68	0	68	0	0.136213	-0.424868	0.697294	0.286271	0.634204	0.832829	0.079444	14.5926
Sugars	H1	shift_typeshift_C	68	0	68	0	0.655006	-0.0853901	1.3954	0.37776	0.0829322	0.402679	0.395041	92.5154
Sugars	H1	smokecurrent_smokers	68	0	68	0	-0.25366	-0.618572	0.111252	0.186183	0.173064	0.816813	0.0878773	-22.4044

## Sheet: TOBIT_shift_years
Category	Dependent	Independent	N_observations	N_left_censored	N_uncensored	N_right_censored	beta	beta_confint2.5	beta_confint97.5	SE	Pvalue	FDR_Pvalue	negative_log10fdr	variation_perc
Acylcarnitines	C0	(Intercept)	91	0	91	0	-3.64975	-5.79508	-1.50443	1.09457	0.000854807	0.11198	0.950861	-97.4002
Acylcarnitines	C0	age	91	0	91	0	0.0529609	0.0109051	0.0950167	0.0214574	0.0135801	0.399367	0.398628	5.43884
Acylcarnitines	C0	bmi	91	0	91	0	0.0702862	0.00718422	0.133388	0.0321955	0.0290279	0.271618	0.566041	7.28152
Acylcarnitines	C0	everneveryes	91	0	91	0	0.0506713	-0.665524	0.766866	0.365412	0.889712	0.917734	0.0372831	5.19771
Acylcarnitines	C0	Plateplate02	91	0	91	0	0.260645	-0.339674	0.860965	0.306291	0.394785	0.608433	0.215787	29.7767
Acylcarnitines	C0	shift_years	91	0	91	0	-0.00773952	-0.0601701	0.0446911	0.0267508	0.772337	0.964747	0.0155864	-0.770965
Acylcarnitines	C0	smokecurrent_smokers	91	0	91	0	0.430513	-0.00550597	0.866532	0.222463	0.0529641	0.42472	0.371897	53.8046
Acylcarnitines	C12:1	(Intercept)	91	18	73	0	-0.722975	-2.18329	0.737342	0.745073	0.331877	0.856717	0.0671628	-51.4694
Acylcarnitines	C12:1	age	91	18	73	0	0.0280496	-0.00171626	0.0578154	0.0151869	0.0647536	0.638972	0.194518	2.84467
Acylcarnitines	C12:1	bmi	91	18	73	0	0.00530054	-0.0349927	0.0455938	0.0205581	0.796537	0.959528	0.0179425	0.531461
Acylcarnitines	C12:1	everneveryes	91	18	73	0	-0.0987568	-0.582463	0.38495	0.246794	0.689039	0.820003	0.0861847	-9.4037
Acylcarnitines	C12:1	Plateplate02	91	18	73	0	-5.74191	-1149.89	1138.4	583.759	0.992152	0.994611	0.00234695	-99.6791
Acylcarnitines	C12:1	shift_years	91	18	73	0	0.00204561	-0.0318461	0.0359373	0.017292	0.905831	0.964747	0.0155864	0.20477
Acylcarnitines	C12:1	smokecurrent_smokers	91	18	73	0	0.126457	-0.16197	0.414883	0.147159	0.390165	0.719882	0.142739	13.48
Acylcarnitines	C14:1	(Intercept)	91	0	91	0	0.405546	-1.808	2.61909	1.12938	0.719531	0.867481	0.0617403	50.0121
Acylcarnitines	C14:1	age	91	0	91	0	0.00963173	-0.0337616	0.053025	0.0221398	0.663533	0.998464	0.000667456	0.967827
Acylcarnitines	C14:1	bmi	91	0	91	0	-0.0145494	-0.0796582	0.0505594	0.0332194	0.661401	0.909474	0.0412097	-1.44441
Acylcarnitines	C14:1	everneveryes	91	0	91	0	-0.376449	-1.11542	0.362523	0.377033	0.318062	0.520826	0.283307	-31.3706
Acylcarnitines	C14:1	Plateplate02	91	0	91	0	-0.804381	-1.42379	-0.18497	0.316032	0.0109199	0.0572202	1.24245	-55.2635
Acylcarnitines	C14:1	shift_years	91	0	91	0	0.00109813	-0.0529999	0.0551961	0.0276015	0.968265	0.975713	0.010678	0.109873
Acylcarnitines	C14:1	smokecurrent_smokers	91	0	91	0	-0.0243741	-0.474259	0.425511	0.229537	0.915433	0.944932	0.0245994	-2.40795
Acylcarnitines	C18:1	(Intercept)	91	5	86	0	-2.98269	-5.26527	-0.700111	1.1646	0.0104335	0.341696	0.466359	-94.9344
Acylcarnitines	C18:1	age	91	5	86	0	0.041586	-0.00306224	0.0862342	0.0227801	0.0679199	0.638972	0.194518	4.24628
Acylcarnitines	C18:1	bmi	91	5	86	0	0.0656001	-0.00146814	0.132668	0.0342191	0.0552303	0.360445	0.443161	6.77996
Acylcarnitines	C18:1	everneveryes	91	5	86	0	0.697236	-0.0625261	1.457	0.387641	0.0720717	0.200881	0.697062	100.82
Acylcarnitines	C18:1	Plateplate02	91	5	86	0	-0.365613	-1.00682	0.27559	0.327151	0.263752	0.493592	0.306632	-30.6229
Acylcarnitines	C18:1	shift_years	91	5	86	0	-0.0585152	-0.113995	-0.00303554	0.0283064	0.0387151	0.42264	0.37403	-5.68361
Acylcarnitines	C18:1	smokecurrent_smokers	91	5	86	0	-0.161784	-0.624388	0.300821	0.236027	0.493063	0.83274	0.0794905	-14.9375
Acylcarnitines	C18:2	(Intercept)	91	0	91	0	-2.44114	-4.63116	-0.251119	1.11738	0.0289106	0.530295	0.275482	-91.2938
Acylcarnitines	C18:2	age	91	0	91	0	0.0284837	-0.0144484	0.0714157	0.0219045	0.193479	0.817276	0.0876313	2.88932
Acylcarnitines	C18:2	bmi	91	0	91	0	0.0554374	-0.00897939	0.119854	0.0328663	0.0916506	0.414008	0.382991	5.70028
Acylcarnitines	C18:2	everneveryes	91	0	91	0	0.822441	0.0913239	1.55356	0.373026	0.0274693	0.114524	0.941105	127.605
Acylcarnitines	C18:2	Plateplate02	91	0	91	0	0.0146229	-0.598205	0.627451	0.312673	0.962699	0.977624	0.00982801	1.47303
Acylcarnitines	C18:2	shift_years	91	0	91	0	-0.0573245	-0.110848	-0.00380149	0.0273082	0.0358018	0.42264	0.37403	-5.57124
Acylcarnitines	C18:2	smokecurrent_smokers	91	0	91	0	-0.103424	-0.548527	0.341679	0.227098	0.64881	0.867287	0.0618374	-9.82555
Acylcarnitines	C2	(Intercept)	91	0	91	0	-1.18533	-3.38593	1.01527	1.12278	0.291099	0.856717	0.0671628	-69.4355
Acylcarnitines	C2	age	91	0	91	0	0.0313252	-0.0118143	0.0744647	0.0220103	0.154677	0.795979	0.0990983	3.1821
Acylcarnitines	C2	bmi	91	0	91	0	0.00983557	-0.0548924	0.0745636	0.0330251	0.76584	0.955476	0.0197802	0.98841
Acylcarnitines	C2	everneveryes	91	0	91	0	-0.0979758	-0.832625	0.636674	0.374828	0.793793	0.873839	0.0585685	-9.33291
Acylcarnitines	C2	Plateplate02	91	0	91	0	0.296823	-0.318966	0.912611	0.314183	0.34479	0.5662	0.24703	34.5577
Acylcarnitines	C2	shift_years	91	0	91	0	-0.0207481	-0.0745297	0.0330335	0.0274401	0.449574	0.888123	0.051527	-2.05344
Acylcarnitines	C2	smokecurrent_smokers	91	0	91	0	0.0361396	-0.411114	0.483393	0.228195	0.874164	0.93102	0.0310409	3.68005
Aminoacids	Ala	(Intercept)	91	0	91	0	-1.04958	-3.22188	1.12273	1.10834	0.343648	0.856717	0.0671628	-64.9914
Aminoacids	Ala	age	91	0	91	0	0.0245515	-0.0180332	0.0671362	0.0217273	0.258483	0.915168	0.0384991	2.48554
Aminoacids	Ala	bmi	91	0	91	0	0.0288538	-0.0350418	0.0927493	0.0326004	0.376116	0.803477	0.0950264	2.92741
Aminoacids	Ala	everneveryes	91	0	91	0	-0.594561	-1.31976	0.130641	0.370008	0.108079	0.252827	0.597176	-44.8195
Aminoacids	Ala	Plateplate02	91	0	91	0	-0.116377	-0.724247	0.491492	0.310143	0.707484	0.809592	0.0917337	-10.9861
Aminoacids	Ala	shift_years	91	0	91	0	0.00775112	-0.0453388	0.0608411	0.0270872	0.77476	0.964747	0.0155864	0.778124
Aminoacids	Ala	smokecurrent_smokers	91	0	91	0	-0.306078	-0.74758	0.135424	0.22526	0.174218	0.554761	0.255894	-26.3671
Aminoacids	Arg	(Intercept)	91	0	91	0	0.850192	-1.2512	2.95159	1.07216	0.427794	0.856717	0.0671628	134.01
Aminoacids	Arg	age	91	0	91	0	0.0188297	-0.022365	0.0600243	0.0210181	0.370317	0.94614	0.0240445	1.90081
Aminoacids	Arg	bmi	91	0	91	0	-0.0603653	-0.122175	0.00144465	0.0315362	0.0556004	0.360445	0.443161	-5.85794
Aminoacids	Arg	everneveryes	91	0	91	0	-0.674503	-1.37603	0.0270266	0.35793	0.0595033	0.181278	0.741656	-49.0591
Aminoacids	Arg	Plateplate02	91	0	91	0	0.291233	-0.296794	0.87926	0.300019	0.331691	0.557071	0.25409	33.8076
Aminoacids	Arg	shift_years	91	0	91	0	0.0375182	-0.0138388	0.0888752	0.026203	0.152194	0.611547	0.21357	3.82309
Aminoacids	Arg	smokecurrent_smokers	91	0	91	0	0.052018	-0.375073	0.479109	0.217907	0.811326	0.918678	0.0368369	5.33948
Aminoacids	Asn	(Intercept)	91	0	91	0	0.38689	-1.83204	2.60582	1.13213	0.732549	0.867481	0.0617403	47.2394
Aminoacids	Asn	age	91	0	91	0	0.00648165	-0.0370171	0.0499804	0.0221937	0.770249	0.998464	0.000667456	0.65027
Aminoacids	Asn	bmi	91	0	91	0	-0.0254506	-0.0907177	0.0398165	0.0333001	0.444701	0.834319	0.0786678	-2.51294
Aminoacids	Asn	everneveryes	91	0	91	0	-0.0244052	-0.765173	0.716363	0.37795	0.948514	0.948514	0.0229561	-2.41098
Aminoacids	Asn	Plateplate02	91	0	91	0	-0.0913127	-0.71223	0.529604	0.3168	0.773167	0.851134	0.0700022	-8.72678
Aminoacids	Asn	shift_years	91	0	91	0	0.0180717	-0.0361578	0.0723013	0.0276686	0.513661	0.905954	0.0428938	1.8236
Aminoacids	Asn	smokecurrent_smokers	91	0	91	0	-0.431029	-0.882008	0.0199498	0.230095	0.0610323	0.42472	0.371897	-35.016
Aminoacids	Asp	(Intercept)	91	16	75	0	-2.44395	-4.79469	-0.0932098	1.19938	0.041582	0.530295	0.275482	-91.3183
Aminoacids	Asp	age	91	16	75	0	0.0330284	-0.0128401	0.0788968	0.0234027	0.158154	0.795979	0.0990983	3.35799
Aminoacids	Asp	bmi	91	16	75	0	0.0196145	-0.048677	0.087906	0.0348432	0.573478	0.856069	0.0674913	1.98082
Aminoacids	Asp	everneveryes	91	16	75	0	0.735917	-0.0554018	1.52724	0.403741	0.0683423	0.198952	0.701252	108.739
Aminoacids	Asp	Plateplate02	91	16	75	0	-0.478344	-1.15004	0.193354	0.34271	0.162783	0.387541	0.411682	-38.0191
Aminoacids	Asp	shift_years	91	16	75	0	0.02048	-0.03582	0.07678	0.028725	0.475866	0.903456	0.044093	2.06912
Aminoacids	Asp	smokecurrent_smokers	91	16	75	0	0.427064	-0.0449415	0.899069	0.240823	0.0761711	0.432589	0.363925	53.275
Aminoacids	Cit	(Intercept)	91	0	91	0	-1.56083	-3.71074	0.589083	1.09691	0.154757	0.856717	0.0671628	-79.0038
Aminoacids	Cit	age	91	0	91	0	0.0577262	0.0155804	0.099872	0.0215033	0.00726337	0.399367	0.398628	5.94249
Aminoacids	Cit	bmi	91	0	91	0	-0.0297969	-0.0930339	0.0334401	0.0322644	0.355735	0.789852	0.102454	-2.93573
Aminoacids	Cit	everneveryes	91	0	91	0	0.383254	-0.334474	1.10098	0.366194	0.295291	0.489659	0.310106	46.705
Aminoacids	Cit	Plateplate02	91	0	91	0	0.473112	-0.128492	1.07472	0.306946	0.123231	0.316535	0.499578	60.4982
Aminoacids	Cit	shift_years	91	0	91	0	-0.0374716	-0.0900144	0.0150711	0.026808	0.16218	0.611547	0.21357	-3.67783
Aminoacids	Cit	smokecurrent_smokers	91	0	91	0	0.184995	-0.251957	0.621946	0.222939	0.406651	0.72573	0.139225	20.3212
Aminoacids	Gln	(Intercept)	91	0	91	0	2.18613	0.105111	4.26714	1.06176	0.039498	0.530295	0.275482	790.067
Aminoacids	Gln	age	91	0	91	0	0.0203585	-0.0204367	0.0611537	0.0208142	0.328023	0.94614	0.0240445	2.05672
Aminoacids	Gln	bmi	91	0	91	0	-0.129424	-0.190635	-0.0682139	0.0312304	3.41035e-05	0.00446756	2.34993	-12.1399
Aminoacids	Gln	everneveryes	91	0	91	0	0.0344687	-0.660258	0.729196	0.354459	0.922533	0.943314	0.0253436	3.50696
Aminoacids	Gln	Plateplate02	91	0	91	0	-0.256254	-0.838578	0.326071	0.29711	0.388419	0.606369	0.217263	-22.6054
Aminoacids	Gln	shift_years	91	0	91	0	0.00424747	-0.0466115	0.0551064	0.0259489	0.869979	0.964747	0.0155864	0.42565
Aminoacids	Gln	smokecurrent_smokers	91	0	91	0	0.0147702	-0.408179	0.437719	0.215794	0.945431	0.967589	0.0143089	1.48798
Aminoacids	Glu	(Intercept)	91	0	91	0	-2.29214	-4.37136	-0.212918	1.06085	0.0307209	0.530295	0.275482	-89.895
Aminoacids	Glu	age	91	0	91	0	-0.00962624	-0.0503863	0.0311338	0.0207963	0.643449	0.998464	0.000667456	-0.958006
Aminoacids	Glu	bmi	91	0	91	0	0.09336	0.0322022	0.154518	0.0312035	0.00277183	0.0826789	1.08261	9.78569
Aminoacids	Glu	everneveryes	91	0	91	0	0.44439	-0.249739	1.13852	0.354154	0.209554	0.392165	0.406531	55.9538
Aminoacids	Glu	Plateplate02	91	0	91	0	0.971397	0.389574	1.55322	0.296854	0.00106675	0.00998169	2.0008	164.163
Aminoacids	Glu	shift_years	91	0	91	0	0.00355662	-0.0472585	0.0543718	0.0259266	0.890888	0.964747	0.0155864	0.356295
Aminoacids	Glu	smokecurrent_smokers	91	0	91	0	0.0377169	-0.384868	0.460301	0.215608	0.861133	0.93102	0.0310409	3.84372
Aminoacids	Gly	(Intercept)	91	0	91	0	-0.248925	-2.32619	1.82834	1.05985	0.814311	0.920472	0.0359893	-22.0361
Aminoacids	Gly	age	91	0	91	0	0.0587864	0.0180646	0.0995081	0.0207768	0.00466317	0.399367	0.398628	6.05486
Aminoacids	Gly	bmi	91	0	91	0	-0.0954188	-0.156519	-0.0343185	0.0311742	0.00220728	0.0826789	1.08261	-9.10078
Aminoacids	Gly	everneveryes	91	0	91	0	0.429894	-0.263582	1.12337	0.353821	0.224364	0.405291	0.392233	53.7095
Aminoacids	Gly	Plateplate02	91	0	91	0	0.204867	-0.376409	0.786144	0.296575	0.489706	0.689797	0.161278	22.7362
Aminoacids	Gly	shift_years	91	0	91	0	-0.0115243	-0.0622917	0.0392431	0.0259022	0.656381	0.951608	0.0215419	-1.14581
Aminoacids	Gly	smokecurrent_smokers	91	0	91	0	0.100703	-0.321484	0.522891	0.215406	0.640138	0.867287	0.0618374	10.5949
Aminoacids	His	(Intercept)	91	0	91	0	-0.489022	-2.64432	1.66628	1.09966	0.656535	0.867481	0.0617403	-38.6774
Aminoacids	His	age	91	0	91	0	-0.0301943	-0.0724458	0.0120571	0.0215573	0.161317	0.795979	0.0990983	-2.9743
Aminoacids	His	bmi	91	0	91	0	0.0810074	0.0176118	0.144403	0.0323453	0.0122639	0.200821	0.69719	8.43789
Aminoacids	His	everneveryes	91	0	91	0	-0.211627	-0.931154	0.507899	0.367112	0.564301	0.731915	0.135539	-19.0734
Aminoacids	His	Plateplate02	91	0	91	0	0.179368	-0.423744	0.78248	0.307716	0.559959	0.714788	0.145823	19.6461
Aminoacids	His	shift_years	91	0	91	0	-0.00471364	-0.0573881	0.0479609	0.0268752	0.860773	0.964747	0.0155864	-0.470255
Aminoacids	His	smokecurrent_smokers	91	0	91	0	-0.351663	-0.78971	0.0863843	0.223497	0.115614	0.508154	0.294004	-29.6483
Aminoacids	Ile	(Intercept)	91	0	91	0	-1.18953	-3.36801	0.98895	1.11149	0.284524	0.856717	0.0671628	-69.5635
Aminoacids	Ile	age	91	0	91	0	-0.019372	-0.0620778	0.0233338	0.0217891	0.373966	0.94614	0.0240445	-1.91855
Aminoacids	Ile	bmi	91	0	91	0	0.0758939	0.0118167	0.139971	0.0326931	0.0202649	0.268626	0.570852	7.88481
Aminoacids	Ile	everneveryes	91	0	91	0	0.208611	-0.518653	0.935875	0.37106	0.573978	0.737168	0.132433	23.1965
Aminoacids	Ile	Plateplate02	91	0	91	0	-0.0380818	-0.647679	0.571516	0.311025	0.902551	0.945873	0.0241671	-3.73658
Aminoacids	Ile	shift_years	91	0	91	0	0.00695759	-0.0462833	0.0601985	0.0271642	0.79785	0.964747	0.0155864	0.698185
Aminoacids	Ile	smokecurrent_smokers	91	0	91	0	-0.0719482	-0.514706	0.370809	0.225901	0.75011	0.886199	0.052469	-6.94209
Aminoacids	Leu	(Intercept)	91	0	91	0	-1.80093	-3.95659	0.354731	1.09985	0.101539	0.845718	0.0727743	-83.4855
Aminoacids	Leu	age	91	0	91	0	-0.0103306	-0.0525891	0.0319279	0.0215609	0.631841	0.998464	0.000667456	-1.02774
Aminoacids	Leu	bmi	91	0	91	0	0.0920915	0.0286854	0.155498	0.0323507	0.00441796	0.0826789	1.08261	9.64652
Aminoacids	Leu	everneveryes	91	0	91	0	-0.0538471	-0.773494	0.6658	0.367173	0.883406	0.917734	0.0372831	-5.2423
Aminoacids	Leu	Plateplate02	91	0	91	0	-0.130529	-0.733741	0.472684	0.307767	0.671482	0.785395	0.104912	-12.2369
Aminoacids	Leu	shift_years	91	0	91	0	0.0239278	-0.0287555	0.0766111	0.0268797	0.373368	0.888123	0.051527	2.42164
Aminoacids	Leu	smokecurrent_smokers	91	0	91	0	-0.0456306	-0.483751	0.39249	0.223535	0.83825	0.92278	0.0349019	-4.46052
Aminoacids	Lys	(Intercept)	91	0	91	0	-0.907088	-3.04649	1.23232	1.09155	0.40597	0.856717	0.0671628	-59.6302
Aminoacids	Lys	age	91	0	91	0	0.000777617	-0.0411622	0.0427174	0.0213983	0.971011	0.998464	0.000667456	0.077792
Aminoacids	Lys	bmi	91	0	91	0	0.0542053	-0.00872261	0.117133	0.0321067	0.091356	0.414008	0.382991	5.57013
Aminoacids	Lys	everneveryes	91	0	91	0	-0.656734	-1.37095	0.0574853	0.364404	0.071512	0.200881	0.697062	-48.1458
Aminoacids	Lys	Plateplate02	91	0	91	0	-0.331781	-0.930445	0.266882	0.305446	0.277382	0.51179	0.290908	-28.2356
Aminoacids	Lys	shift_years	91	0	91	0	0.0455488	-0.00673716	0.0978348	0.026677	0.0877443	0.574725	0.24054	4.66021
Aminoacids	Lys	smokecurrent_smokers	91	0	91	0	-0.422139	-0.856955	0.0126773	0.221849	0.057064	0.42472	0.371897	-34.4357
Aminoacids	Met	(Intercept)	91	0	91	0	-0.720029	-2.967	1.52695	1.14644	0.529966	0.866592	0.0621854	-51.3262
Aminoacids	Met	age	91	0	91	0	0.0226816	-0.021367	0.0667302	0.0224742	0.312865	0.94614	0.0240445	2.29408
Aminoacids	Met	bmi	91	0	91	0	0.000798586	-0.0652934	0.0668906	0.033721	0.981106	0.992964	0.00306643	0.0798905
Aminoacids	Met	everneveryes	91	0	91	0	-0.0250356	-0.775167	0.725096	0.382727	0.947845	0.948514	0.0229561	-2.47248
Aminoacids	Met	Plateplate02	91	0	91	0	-0.236225	-0.86499	0.39254	0.320804	0.461516	0.671763	0.172784	-21.0397
Aminoacids	Met	shift_years	91	0	91	0	0.00431156	-0.0506034	0.0592265	0.0280184	0.877702	0.964747	0.0155864	0.432086
Aminoacids	Met	smokecurrent_smokers	91	0	91	0	-0.271418	-0.728097	0.185261	0.233004	0.244074	0.591066	0.228364	-23.7702
Aminoacids	Orn	(Intercept)	91	0	91	0	-2.24855	-4.44214	-0.0549709	1.1192	0.0445286	0.530295	0.275482	-89.4448
Aminoacids	Orn	age	91	0	91	0	0.041842	-0.00115992	0.0848439	0.0219402	0.0565081	0.638972	0.194518	4.27297
Aminoacids	Orn	bmi	91	0	91	0	0.0187465	-0.0457751	0.083268	0.0329198	0.569044	0.856069	0.0674913	1.89233
Aminoacids	Orn	everneveryes	91	0	91	0	0.640848	-0.0914588	1.37315	0.373633	0.086312	0.222141	0.653371	89.809
Aminoacids	Orn	Plateplate02	91	0	91	0	-0.107359	-0.721184	0.506465	0.313182	0.731747	0.824634	0.0837386	-10.1797
Aminoacids	Orn	shift_years	91	0	91	0	-0.0208823	-0.0744924	0.0327278	0.0273526	0.445196	0.888123	0.051527	-2.06658
Aminoacids	Orn	smokecurrent_smokers	91	0	91	0	0.0716689	-0.374159	0.517496	0.227467	0.752706	0.886199	0.052469	7.42996
Aminoacids	Phe	(Intercept)	91	0	91	0	-1.50029	-3.70144	0.70087	1.12306	0.181585	0.856717	0.0671628	-77.6934
Aminoacids	Phe	age	91	0	91	0	-0.00503273	-0.0481831	0.0381176	0.0220159	0.819183	0.998464	0.000667456	-0.502009
Aminoacids	Phe	bmi	91	0	91	0	0.0564097	-0.00833456	0.121154	0.0330334	0.0877	0.414008	0.382991	5.80311
Aminoacids	Phe	everneveryes	91	0	91	0	0.227044	-0.50779	0.961879	0.374923	0.544796	0.722691	0.141047	25.4886
Aminoacids	Phe	Plateplate02	91	0	91	0	0.507527	-0.108417	1.12347	0.314263	0.106316	0.284232	0.546327	66.1178
Aminoacids	Phe	shift_years	91	0	91	0	0.025999	-0.0277961	0.0797942	0.027447	0.343514	0.868335	0.0613125	2.63399
Aminoacids	Phe	smokecurrent_smokers	91	0	91	0	-0.0778752	-0.525242	0.369491	0.228252	0.732968	0.886199	0.052469	-7.49201
Aminoacids	Pro	(Intercept)	91	0	91	0	-0.411969	-2.67423	1.85029	1.15424	0.721152	0.867481	0.0617403	-33.7655
Aminoacids	Pro	age	91	0	91	0	0.0222421	-0.0221061	0.0665902	0.022627	0.325614	0.94614	0.0240445	2.24913
Aminoacids	Pro	bmi	91	0	91	0	-0.0220274	-0.088569	0.0445141	0.0339504	0.51646	0.856069	0.0674913	-2.17866
Aminoacids	Pro	everneveryes	91	0	91	0	0.141509	-0.613724	0.896742	0.38533	0.713439	0.827085	0.0824501	15.2011
Aminoacids	Pro	Plateplate02	91	0	91	0	0.289265	-0.343777	0.922307	0.322986	0.370469	0.591847	0.22779	33.5445
Aminoacids	Pro	shift_years	91	0	91	0	-0.00229116	-0.0575796	0.0529973	0.0282089	0.935266	0.966665	0.014724	-0.228853
Aminoacids	Pro	smokecurrent_smokers	91	0	91	0	-0.0825573	-0.542342	0.377228	0.234589	0.724895	0.886199	0.052469	-7.92413
Aminoacids	Ser	(Intercept)	91	0	91	0	0.493669	-1.73137	2.7187	1.13524	0.663666	0.867481	0.0617403	63.8315
Aminoacids	Ser	age	91	0	91	0	0.0150185	-0.0286	0.0586369	0.0222547	0.499775	0.998464	0.000667456	1.51318
Aminoacids	Ser	bmi	91	0	91	0	-0.0567112	-0.122158	0.00873547	0.0333918	0.0894401	0.414008	0.382991	-5.51331
Aminoacids	Ser	everneveryes	91	0	91	0	0.160324	-0.582483	0.903131	0.37899	0.672274	0.820003	0.0861847	17.3891
Aminoacids	Ser	Plateplate02	91	0	91	0	0.400133	-0.222492	1.02276	0.317672	0.207821	0.432136	0.36438	49.2023
Aminoacids	Ser	shift_years	91	0	91	0	0.0108076	-0.0435712	0.0651864	0.0277448	0.696879	0.951608	0.0215419	1.08662
Aminoacids	Ser	smokecurrent_smokers	91	0	91	0	-0.0244469	-0.476667	0.427773	0.230729	0.915618	0.944932	0.0245994	-2.41505
Aminoacids	Thr	(Intercept)	91	0	91	0	0.434934	-1.80225	2.67212	1.14144	0.703175	0.867481	0.0617403	54.4861
Aminoacids	Thr	age	91	0	91	0	-0.0133363	-0.057193	0.0305204	0.0223763	0.551174	0.998464	0.000667456	-1.32478
Aminoacids	Thr	bmi	91	0	91	0	-0.000892735	-0.0666968	0.0649114	0.0335741	0.978787	0.992964	0.00306643	-0.0892336
Aminoacids	Thr	everneveryes	91	0	91	0	-0.326851	-1.07371	0.420012	0.38106	0.391035	0.602653	0.219932	-27.8809
Aminoacids	Thr	Plateplate02	91	0	91	0	-0.218213	-0.844239	0.407813	0.319407	0.494491	0.689797	0.161278	-19.6046
Aminoacids	Thr	shift_years	91	0	91	0	0.0485491	-0.00612659	0.103225	0.0278963	0.0817986	0.56398	0.248736	4.9747
Aminoacids	Thr	smokecurrent_smokers	91	0	91	0	0.0244455	-0.430244	0.479135	0.231989	0.916079	0.944932	0.0245994	2.47468
Aminoacids	Trp	(Intercept)	91	0	91	0	-1.16561	-3.41564	1.08442	1.148	0.309942	0.856717	0.0671628	-68.8268
Aminoacids	Trp	age	91	0	91	0	0.000247262	-0.0438612	0.0443557	0.0225047	0.991234	0.998464	0.000667456	0.0247292
Aminoacids	Trp	bmi	91	0	91	0	0.0443244	-0.0218575	0.110506	0.0337669	0.189298	0.60483	0.218367	4.53214
Aminoacids	Trp	everneveryes	91	0	91	0	-0.192129	-0.943279	0.559022	0.383247	0.616148	0.776109	0.110077	-17.4799
Aminoacids	Trp	Plateplate02	91	0	91	0	0.427186	-0.202434	1.05681	0.321241	0.183584	0.394254	0.404223	53.2937
Aminoacids	Trp	shift_years	91	0	91	0	0.0278029	-0.0271867	0.0827925	0.0280564	0.321704	0.868335	0.0613125	2.8193
Aminoacids	Trp	smokecurrent_smokers	91	0	91	0	0.0861208	-0.371179	0.543421	0.233321	0.712046	0.886199	0.052469	8.9938
Aminoacids	Tyr	(Intercept)	91	0	91	0	-2.93091	-5.10645	-0.75536	1.10999	0.00827904	0.341696	0.466359	-94.6651
Aminoacids	Tyr	age	91	0	91	0	0.0354035	-0.00724482	0.0780518	0.0217597	0.103733	0.795979	0.0990983	3.60377
Aminoacids	Tyr	bmi	91	0	91	0	0.0610279	-0.00296315	0.125019	0.0326491	0.0615941	0.360445	0.443161	6.29285
Aminoacids	Tyr	everneveryes	91	0	91	0	0.508792	-0.217493	1.23508	0.37056	0.169741	0.342899	0.464834	66.3282
Aminoacids	Tyr	Plateplate02	91	0	91	0	0.317025	-0.291752	0.925802	0.310606	0.307413	0.549977	0.259655	37.3037
Aminoacids	Tyr	shift_years	91	0	91	0	-0.0104802	-0.0636494	0.0426891	0.0271277	0.699254	0.951608	0.0215419	-1.04254
Aminoacids	Tyr	smokecurrent_smokers	91	0	91	0	-0.235467	-0.677628	0.206695	0.225597	0.296601	0.647578	0.188708	-20.9798
Aminoacids	Val	(Intercept)	91	0	91	0	-1.66362	-3.76797	0.44073	1.07367	0.121268	0.856717	0.0671628	-81.0548
Aminoacids	Val	age	91	0	91	0	-0.00834524	-0.0495979	0.0329074	0.0210476	0.691741	0.998464	0.000667456	-0.831052
Aminoacids	Val	bmi	91	0	91	0	0.0928785	0.0309817	0.154775	0.0315806	0.00327155	0.0826789	1.08261	9.73284
Aminoacids	Val	everneveryes	91	0	91	0	-0.223517	-0.926034	0.479	0.358434	0.532894	0.722691	0.141047	-20.0299
Aminoacids	Val	Plateplate02	91	0	91	0	-0.576461	-1.16532	0.0123934	0.300441	0.0550206	0.175791	0.755004	-43.8117
Aminoacids	Val	shift_years	91	0	91	0	0.0218669	-0.0295623	0.0732962	0.0262399	0.40465	0.888123	0.051527	2.21077
Aminoacids	Val	smokecurrent_smokers	91	0	91	0	-0.0877418	-0.515433	0.33995	0.218214	0.687617	0.882022	0.0545207	-8.40027
Biogenic Amines	ADMA	(Intercept)	91	7	84	0	0.697327	-1.35497	2.74962	1.04711	0.50544	0.856717	0.0671628	100.838
Biogenic Amines	ADMA	age	91	7	84	0	0.0014112	-0.0388909	0.0417133	0.0205627	0.945285	0.998464	0.000667456	0.14122
Biogenic Amines	ADMA	bmi	91	7	84	0	-0.0348916	-0.0948182	0.025035	0.0305754	0.2538	0.697044	0.15674	-3.42899
Biogenic Amines	ADMA	everneveryes	91	7	84	0	0.715013	0.0289781	1.40105	0.350024	0.0410769	0.137976	0.860196	104.421
Biogenic Amines	ADMA	Plateplate02	91	7	84	0	-1.24633	-1.83205	-0.660618	0.298839	3.03826e-05	0.000442235	3.35435	-71.2442
Biogenic Amines	ADMA	shift_years	91	7	84	0	-0.0211784	-0.0710595	0.0287026	0.02545	0.405319	0.888123	0.051527	-2.09558
Biogenic Amines	ADMA	smokecurrent_smokers	91	7	84	0	-0.449305	-0.866138	-0.0324714	0.212674	0.0346311	0.378056	0.422443	-36.1928
Biogenic Amines	Creatinine	(Intercept)	91	0	91	0	3.23857	1.13343	5.34372	1.07407	0.00256788	0.168196	0.774183	2449.73
Biogenic Amines	Creatinine	age	91	0	91	0	-0.0545191	-0.0957873	-0.0132509	0.0210556	0.00961728	0.399367	0.398628	-5.30596
Biogenic Amines	Creatinine	bmi	91	0	91	0	-0.0458589	-0.107779	0.0160613	0.0315925	0.14662	0.564917	0.248015	-4.48233
Biogenic Amines	Creatinine	everneveryes	91	0	91	0	-0.966058	-1.66884	-0.263276	0.358569	0.00705566	0.053087	1.27501	-61.942
Biogenic Amines	Creatinine	Plateplate02	91	0	91	0	0.0186417	-0.570435	0.607719	0.300555	0.950544	0.972822	0.0119666	1.88165
Biogenic Amines	Creatinine	shift_years	91	0	91	0	0.048791	-0.00265763	0.10024	0.0262498	0.0630668	0.485986	0.313377	5.00009
Biogenic Amines	Creatinine	smokecurrent_smokers	91	0	91	0	0.378619	-0.0492338	0.806472	0.218296	0.0828422	0.434093	0.362417	46.0267
Biogenic Amines	Kynurenine	(Intercept)	91	1	90	0	0.827374	-1.44943	3.10418	1.16166	0.476319	0.856717	0.0671628	128.73
Biogenic Amines	Kynurenine	age	91	1	90	0	-0.0176343	-0.0622594	0.0269908	0.0227683	0.438629	0.998464	0.000667456	-1.74797
Biogenic Amines	Kynurenine	bmi	91	1	90	0	-0.0193914	-0.0863865	0.0476038	0.0341818	0.57051	0.856069	0.0674913	-1.92046
Biogenic Amines	Kynurenine	everneveryes	91	1	90	0	0.27231	-0.487665	1.03229	0.38775	0.482502	0.681745	0.166378	31.2995
Biogenic Amines	Kynurenine	Plateplate02	91	1	90	0	0.204297	-0.432695	0.841288	0.325002	0.529609	0.697595	0.156397	22.6662
Biogenic Amines	Kynurenine	shift_years	91	1	90	0	-0.00902032	-0.0646852	0.0466446	0.028401	0.750784	0.956625	0.0192585	-0.897976
Biogenic Amines	Kynurenine	smokecurrent_smokers	91	1	90	0	0.240925	-0.221738	0.703587	0.236056	0.307433	0.649577	0.18737	27.2425
Biogenic Amines	Serotonin	(Intercept)	91	10	81	0	1.23487	-1.08471	3.55445	1.18348	0.296754	0.856717	0.0671628	243.793
Biogenic Amines	Serotonin	age	91	10	81	0	-0.0254361	-0.0704937	0.0196215	0.022989	0.268533	0.925733	0.0335142	-2.51153
Biogenic Amines	Serotonin	bmi	91	10	81	0	-0.050867	-0.119168	0.0174338	0.034848	0.144378	0.564917	0.248015	-4.95949
Biogenic Amines	Serotonin	everneveryes	91	10	81	0	0.287451	-0.484831	1.05973	0.394029	0.465685	0.670382	0.173678	33.3025
Biogenic Amines	Serotonin	Plateplate02	91	10	81	0	0.988245	0.346744	1.62975	0.327303	0.00253308	0.0195196	1.70953	168.652
Biogenic Amines	Serotonin	shift_years	91	10	81	0	0.0713201	0.015483	0.127157	0.0284888	0.0122992	0.307253	0.512505	7.39249
Biogenic Amines	Serotonin	smokecurrent_smokers	91	10	81	0	-0.294166	-0.764311	0.175979	0.239874	0.220073	0.576591	0.239132	-25.4847
Biogenic Amines	Taurine	(Intercept)	91	0	91	0	-0.83957	-2.91307	1.23393	1.05793	0.42743	0.856717	0.0671628	-56.8104
Biogenic Amines	Taurine	age	91	0	91	0	-4.60728e-05	-0.040694	0.0406018	0.0207391	0.998227	0.998464	0.000667456	-0.00460717
Biogenic Amines	Taurine	bmi	91	0	91	0	-0.000750869	-0.0617404	0.0602387	0.0311177	0.980749	0.992964	0.00306643	-0.0750587
Biogenic Amines	Taurine	everneveryes	91	0	91	0	0.694792	0.00257285	1.38701	0.353179	0.0491545	0.160981	0.793225	100.329
Biogenic Amines	Taurine	Plateplate02	91	0	91	0	0.714657	0.134435	1.29488	0.296037	0.0157751	0.0794823	1.09973	104.349
Biogenic Amines	Taurine	shift_years	91	0	91	0	0.0387379	-0.0119374	0.0894133	0.0258553	0.134065	0.611547	0.21357	3.9498
Biogenic Amines	Taurine	smokecurrent_smokers	91	0	91	0	-0.0856478	-0.50707	0.335774	0.215015	0.690384	0.882022	0.0545207	-8.20825
lysoPC	lysoPC a C16:0	(Intercept)	91	0	91	0	-0.874661	-3.00581	1.25648	1.08734	0.421163	0.856717	0.0671628	-58.2997
lysoPC	lysoPC a C16:0	age	91	0	91	0	0.0208932	-0.0208847	0.0626711	0.0213156	0.326996	0.94614	0.0240445	2.1113
lysoPC	lysoPC a C16:0	bmi	91	0	91	0	-0.000290822	-0.0629758	0.0623942	0.0319827	0.992745	0.992964	0.00306643	-0.0290779
lysoPC	lysoPC a C16:0	everneveryes	91	0	91	0	0.489221	-0.222241	1.20068	0.362998	0.177747	0.342899	0.464834	63.1045
lysoPC	lysoPC a C16:0	Plateplate02	91	0	91	0	0.798837	0.202485	1.39519	0.304267	0.00865351	0.0519604	1.28433	122.295
lysoPC	lysoPC a C16:0	shift_years	91	0	91	0	-0.0479425	-0.100027	0.00414163	0.026574	0.0712138	0.518278	0.285437	-4.68114
lysoPC	lysoPC a C16:0	smokecurrent_smokers	91	0	91	0	-0.151614	-0.584751	0.281524	0.220993	0.492677	0.83274	0.0794905	-14.068
lysoPC	lysoPC a C16:1	(Intercept)	91	0	91	0	-1.42206	-3.63818	0.794058	1.13069	0.208504	0.856717	0.0671628	-75.8784
lysoPC	lysoPC a C16:1	age	91	0	91	0	0.016848	-0.0265957	0.0602917	0.0221656	0.447195	0.998464	0.000667456	1.69908
lysoPC	lysoPC a C16:1	bmi	91	0	91	0	0.025356	-0.0398285	0.0905404	0.033258	0.445819	0.834319	0.0786678	2.56802
lysoPC	lysoPC a C16:1	everneveryes	91	0	91	0	0.535052	-0.204779	1.27488	0.377471	0.156348	0.333815	0.476494	70.7537
lysoPC	lysoPC a C16:1	Plateplate02	91	0	91	0	0.665782	0.0456514	1.28591	0.316399	0.0353568	0.140356	0.85277	94.6012
lysoPC	lysoPC a C16:1	shift_years	91	0	91	0	-0.0334888	-0.0876497	0.020672	0.0276336	0.225555	0.713432	0.146648	-3.29343
lysoPC	lysoPC a C16:1	smokecurrent_smokers	91	0	91	0	-0.125759	-0.576167	0.324649	0.229804	0.584211	0.866415	0.062274	-11.8173
lysoPC	lysoPC a C17:0	(Intercept)	91	0	91	0	-1.14204	-3.30784	1.02376	1.10502	0.30137	0.856717	0.0671628	-68.0832
lysoPC	lysoPC a C17:0	age	91	0	91	0	0.0405368	-0.00192048	0.082994	0.0216623	0.0613023	0.638972	0.194518	4.13696
lysoPC	lysoPC a C17:0	bmi	91	0	91	0	-0.0140469	-0.0777512	0.0496574	0.0325028	0.665614	0.909474	0.0412097	-1.39487
lysoPC	lysoPC a C17:0	everneveryes	91	0	91	0	0.255046	-0.467985	0.978077	0.3689	0.489334	0.681944	0.166251	29.0521
lysoPC	lysoPC a C17:0	Plateplate02	91	0	91	0	0.508569	-0.0974805	1.11462	0.309215	0.100029	0.273941	0.562343	66.291
lysoPC	lysoPC a C17:0	shift_years	91	0	91	0	-0.0354734	-0.0884045	0.0174577	0.0270061	0.189004	0.63486	0.197322	-3.48516
lysoPC	lysoPC a C17:0	smokecurrent_smokers	91	0	91	0	-0.134938	-0.575118	0.305243	0.224586	0.547954	0.843229	0.0740543	-12.623
lysoPC	lysoPC a C18:0	(Intercept)	91	0	91	0	-1.76031	-3.87814	0.357524	1.08055	0.103294	0.845718	0.0727743	-82.8008
lysoPC	lysoPC a C18:0	age	91	0	91	0	0.0514004	0.00988352	0.0929173	0.0211825	0.015243	0.399367	0.398628	5.27444
lysoPC	lysoPC a C18:0	bmi	91	0	91	0	-0.0112051	-0.0734985	0.0510883	0.0317829	0.724425	0.942265	0.0258268	-1.11426
lysoPC	lysoPC a C18:0	everneveryes	91	0	91	0	0.685077	-0.0219412	1.39209	0.36073	0.0575461	0.179489	0.745962	98.3924
lysoPC	lysoPC a C18:0	Plateplate02	91	0	91	0	0.608136	0.0155092	1.20076	0.302366	0.0442983	0.148797	0.827406	83.7005
lysoPC	lysoPC a C18:0	shift_years	91	0	91	0	-0.0605463	-0.112305	-0.00878754	0.026408	0.0218639	0.358021	0.446092	-5.87498
lysoPC	lysoPC a C18:0	smokecurrent_smokers	91	0	91	0	-0.119373	-0.549805	0.311058	0.219612	0.586741	0.866415	0.062274	-11.2524
lysoPC	lysoPC a C18:1	(Intercept)	91	0	91	0	-0.722316	-2.82036	1.37573	1.07045	0.499817	0.856717	0.0671628	-51.4374
lysoPC	lysoPC a C18:1	age	91	0	91	0	0.0476509	0.00652197	0.0887799	0.0209845	0.0231613	0.505689	0.296116	4.88045
lysoPC	lysoPC a C18:1	bmi	91	0	91	0	-0.0640489	-0.12576	-0.00233757	0.0314859	0.0419309	0.343309	0.464315	-6.20408
lysoPC	lysoPC a C18:1	everneveryes	91	0	91	0	1.22612	0.525706	1.92653	0.357359	0.00060125	0.0302954	1.51862	240.797
lysoPC	lysoPC a C18:1	Plateplate02	91	0	91	0	0.606536	0.0194466	1.19363	0.299541	0.0428792	0.14782	0.830266	83.4067
lysoPC	lysoPC a C18:1	shift_years	91	0	91	0	-0.0737196	-0.124995	-0.0224445	0.0261612	0.004834	0.307253	0.512505	-7.10678
lysoPC	lysoPC a C18:1	smokecurrent_smokers	91	0	91	0	-0.0915833	-0.517993	0.334826	0.21756	0.673787	0.882022	0.0545207	-8.75147
lysoPC	lysoPC a C18:2	(Intercept)	91	0	91	0	0.0391291	-2.03215	2.11041	1.0568	0.970464	0.980348	0.00861973	3.99048
lysoPC	lysoPC a C18:2	age	91	0	91	0	0.0403621	-0.000242274	0.0809665	0.0207169	0.0513827	0.638972	0.194518	4.11878
lysoPC	lysoPC a C18:2	bmi	91	0	91	0	-0.0887831	-0.149707	-0.0278588	0.0310844	0.00428751	0.0826789	1.08261	-8.49559
lysoPC	lysoPC a C18:2	everneveryes	91	0	91	0	1.10989	0.418411	1.80137	0.352801	0.00165559	0.0302954	1.51862	203.402
lysoPC	lysoPC a C18:2	Plateplate02	91	0	91	0	0.676056	0.0964538	1.25566	0.295721	0.0222467	0.100494	0.997861	96.6107
lysoPC	lysoPC a C18:2	shift_years	91	0	91	0	-0.062275	-0.112896	-0.0116538	0.0258276	0.015901	0.307253	0.512505	-6.03755
lysoPC	lysoPC a C18:2	smokecurrent_smokers	91	0	91	0	0.102166	-0.318805	0.523137	0.214785	0.634311	0.867287	0.0618374	10.7568
lysoPC	lysoPC a C20:3	(Intercept)	91	0	91	0	-1.32194	-3.42321	0.779327	1.0721	0.217559	0.856717	0.0671628	-73.3383
lysoPC	lysoPC a C20:3	age	91	0	91	0	0.0188711	-0.0223211	0.0600633	0.0210168	0.369236	0.94614	0.0240445	1.90503
lysoPC	lysoPC a C20:3	bmi	91	0	91	0	0.0019916	-0.0598146	0.0637978	0.0315344	0.949642	0.992964	0.00306643	0.199359
lysoPC	lysoPC a C20:3	everneveryes	91	0	91	0	1.06338	0.361894	1.76487	0.357909	0.00296735	0.0431914	1.3646	189.615
lysoPC	lysoPC a C20:3	Plateplate02	91	0	91	0	1.04581	0.457821	1.63381	0.300001	0.00049025	0.00606207	2.21738	184.571
lysoPC	lysoPC a C20:3	shift_years	91	0	91	0	-0.049648	-0.101002	0.00170588	0.0262015	0.0581113	0.475786	0.322588	-4.84357
lysoPC	lysoPC a C20:3	smokecurrent_smokers	91	0	91	0	-0.0652958	-0.492361	0.361769	0.217894	0.764431	0.886199	0.052469	-6.32097
lysoPC	lysoPC a C20:4	(Intercept)	91	0	91	0	-0.636953	-2.82714	1.55323	1.11746	0.568678	0.867481	0.0617403	-47.1098
lysoPC	lysoPC a C20:4	age	91	0	91	0	0.0137986	-0.0291367	0.0567339	0.0219061	0.528762	0.998464	0.000667456	1.38942
lysoPC	lysoPC a C20:4	bmi	91	0	91	0	-0.00653791	-0.0709595	0.0578836	0.0328687	0.842333	0.959528	0.0179425	-0.651658
lysoPC	lysoPC a C20:4	everneveryes	91	0	91	0	0.624775	-0.106396	1.35595	0.373054	0.0939813	0.236761	0.625691	86.7826
lysoPC	lysoPC a C20:4	Plateplate02	91	0	91	0	0.79706	0.184187	1.40993	0.312696	0.0108035	0.0572202	1.24245	121.901
lysoPC	lysoPC a C20:4	shift_years	91	0	91	0	-0.0327149	-0.0862419	0.0208121	0.0273102	0.230955	0.713432	0.146648	-3.21856
lysoPC	lysoPC a C20:4	smokecurrent_smokers	91	0	91	0	-0.259098	-0.704235	0.186038	0.227115	0.253942	0.594043	0.226182	-22.8253
lysoPC	lysoPC a C24:0	(Intercept)	91	0	91	0	0.519611	-1.38027	2.41949	0.969345	0.591929	0.867481	0.0617403	68.1373
lysoPC	lysoPC a C24:0	age	91	0	91	0	-3.65743e-05	-0.0372809	0.0372077	0.0190025	0.998464	0.998464	0.000667456	-0.00365737
lysoPC	lysoPC a C24:0	bmi	91	0	91	0	-0.0364051	-0.0922877	0.0194775	0.0285121	0.201662	0.628992	0.201355	-3.57504
lysoPC	lysoPC a C24:0	everneveryes	91	0	91	0	-0.364055	-0.998312	0.270201	0.323606	0.260591	0.455166	0.34183	-30.5147
lysoPC	lysoPC a C24:0	Plateplate02	91	0	91	0	1.37389	0.842249	1.90553	0.271249	4.08316e-07	8.91491e-06	5.04988	295.068
lysoPC	lysoPC a C24:0	shift_years	91	0	91	0	0.0478962	0.00146406	0.0943283	0.0236903	0.0432008	0.435331	0.361181	4.90617
lysoPC	lysoPC a C24:0	smokecurrent_smokers	91	0	91	0	0.0447027	-0.341432	0.430837	0.197011	0.820498	0.918678	0.0368369	4.57169
lysoPC	lysoPC a C26:1	(Intercept)	91	28	63	0	-0.548993	-2.99534	1.89735	1.24816	0.660051	0.867481	0.0617403	-42.2469
lysoPC	lysoPC a C26:1	age	91	28	63	0	-0.00191211	-0.048509	0.0446847	0.0237743	0.935897	0.998464	0.000667456	-0.191029
lysoPC	lysoPC a C26:1	bmi	91	28	63	0	-0.0032961	-0.0737634	0.0671712	0.0359534	0.926955	0.992964	0.00306643	-0.329067
lysoPC	lysoPC a C26:1	everneveryes	91	28	63	0	-0.250859	-1.06553	0.563807	0.415654	0.546156	0.722691	0.141047	-22.1868
lysoPC	lysoPC a C26:1	Plateplate02	91	28	63	0	1.58273	0.913851	2.25162	0.341273	3.52252e-06	6.20313e-05	4.20739	386.825
lysoPC	lysoPC a C26:1	shift_years	91	28	63	0	0.0701657	0.0128525	0.127479	0.0292419	0.0164181	0.307253	0.512505	7.26859
lysoPC	lysoPC a C26:1	smokecurrent_smokers	91	28	63	0	0.116248	-0.377011	0.609506	0.251667	0.644145	0.867287	0.0618374	12.3274
lysoPC	lysoPC a C28:1	(Intercept)	91	11	80	0	-0.80401	-2.78175	1.17373	1.00907	0.425577	0.856717	0.0671628	-55.2469
lysoPC	lysoPC a C28:1	age	91	11	80	0	0.00109672	-0.0375749	0.0397684	0.0197308	0.955673	0.998464	0.000667456	0.109732
lysoPC	lysoPC a C28:1	bmi	91	11	80	0	0.0155902	-0.0424014	0.0735819	0.0295881	0.598258	0.856069	0.0674913	1.57124
lysoPC	lysoPC a C28:1	everneveryes	91	11	80	0	-0.472754	-1.13626	0.190754	0.338531	0.162568	0.338038	0.471034	-37.6716
lysoPC	lysoPC a C28:1	Plateplate02	91	11	80	0	1.45019	0.8969	2.00348	0.282295	2.78961e-07	7.30878e-06	5.13616	326.392
lysoPC	lysoPC a C28:1	shift_years	91	11	80	0	0.0654833	0.0174885	0.113478	0.0244876	0.00749207	0.307253	0.512505	6.76749
lysoPC	lysoPC a C28:1	smokecurrent_smokers	91	11	80	0	0.131407	-0.271312	0.534126	0.205473	0.522474	0.836823	0.0773662	14.0432
PC aa	PC aa C24:0	(Intercept)	91	18	73	0	-0.376577	-2.592	1.83885	1.13034	0.739019	0.867481	0.0617403	-31.3793
PC aa	PC aa C24:0	age	91	18	73	0	-0.0149671	-0.0579256	0.0279914	0.021918	0.494691	0.998464	0.000667456	-1.48556
PC aa	PC aa C24:0	bmi	91	18	73	0	0.00235194	-0.0618476	0.0665515	0.0327555	0.942759	0.992964	0.00306643	0.235471
PC aa	PC aa C24:0	everneveryes	91	18	73	0	-0.102453	-0.840124	0.635218	0.37637	0.785458	0.871991	0.0594878	-9.73794
PC aa	PC aa C24:0	Plateplate02	91	18	73	0	2.08387	1.47102	2.69672	0.312686	2.657e-11	3.23872e-09	8.48963	703.551
PC aa	PC aa C24:0	shift_years	91	18	73	0	0.066278	0.0130542	0.119502	0.0271555	0.0146594	0.307253	0.512505	6.85237
PC aa	PC aa C24:0	smokecurrent_smokers	91	18	73	0	0.0709411	-0.373855	0.515737	0.226941	0.754587	0.886199	0.052469	7.3518
PC aa	PC aa C28:1	(Intercept)	91	0	91	0	-1.1997	-3.26881	0.869413	1.05569	0.255783	0.856717	0.0671628	-69.8716
PC aa	PC aa C28:1	age	91	0	91	0	0.0030432	-0.0375187	0.0436051	0.0206952	0.883094	0.998464	0.000667456	0.304783
PC aa	PC aa C28:1	bmi	91	0	91	0	0.0541098	-0.00675068	0.11497	0.0310518	0.0814099	0.414008	0.382991	5.56005
PC aa	PC aa C28:1	everneveryes	91	0	91	0	-0.732841	-1.42359	-0.0420875	0.352432	0.0375821	0.133061	0.87595	-51.9458
PC aa	PC aa C28:1	Plateplate02	91	0	91	0	0.774744	0.19575	1.35374	0.295411	0.00872617	0.0519604	1.28433	117.004
PC aa	PC aa C28:1	shift_years	91	0	91	0	0.0378479	-0.0127202	0.088416	0.0258005	0.142392	0.611547	0.21357	3.85732
PC aa	PC aa C28:1	smokecurrent_smokers	91	0	91	0	-0.0504082	-0.470938	0.370122	0.21456	0.814257	0.918678	0.0368369	-4.91588
PC aa	PC aa C30:0	(Intercept)	91	0	91	0	-1.52822	-3.73658	0.680142	1.12673	0.174996	0.856717	0.0671628	-78.3078
PC aa	PC aa C30:0	age	91	0	91	0	0.0269021	-0.0163895	0.0701936	0.0220879	0.223242	0.860139	0.0654313	2.72672
PC aa	PC aa C30:0	bmi	91	0	91	0	0.020918	-0.0440382	0.0858742	0.0331415	0.527928	0.856069	0.0674913	2.11383
PC aa	PC aa C30:0	everneveryes	91	0	91	0	0.078238	-0.659001	0.815477	0.37615	0.835231	0.904259	0.0437074	8.138
PC aa	PC aa C30:0	Plateplate02	91	0	91	0	0.532634	-0.0853252	1.15059	0.315291	0.0911542	0.26536	0.576165	70.3413
PC aa	PC aa C30:0	shift_years	91	0	91	0	-0.00263612	-0.0566073	0.0513351	0.0275368	0.923734	0.966665	0.014724	-0.263265
PC aa	PC aa C30:0	smokecurrent_smokers	91	0	91	0	-0.18869	-0.63752	0.260141	0.228999	0.409954	0.72573	0.139225	-17.1956
PC aa	PC aa C30:2	(Intercept)	91	1	90	0	0.679119	-1.33601	2.69425	1.02815	0.508915	0.856717	0.0671628	97.2139
PC aa	PC aa C30:2	age	91	1	90	0	-0.025396	-0.0648952	0.0141031	0.020153	0.207611	0.824153	0.083992	-2.50763
PC aa	PC aa C30:2	bmi	91	1	90	0	-0.00815037	-0.0674022	0.0511014	0.0302311	0.787466	0.959528	0.0179425	-0.811724
PC aa	PC aa C30:2	everneveryes	91	1	90	0	0.10488	-0.567607	0.777368	0.343112	0.759853	0.850776	0.0701849	11.0578
PC aa	PC aa C30:2	Plateplate02	91	1	90	0	1.32937	0.765732	1.89301	0.287576	3.78817e-06	6.20313e-05	4.20739	277.866
PC aa	PC aa C30:2	shift_years	91	1	90	0	0.0121568	-0.0370694	0.061383	0.0251159	0.628365	0.951608	0.0215419	1.2231
PC aa	PC aa C30:2	smokecurrent_smokers	91	1	90	0	0.0629421	-0.346593	0.472477	0.20895	0.763239	0.886199	0.052469	6.49652
PC aa	PC aa C32:0	(Intercept)	91	0	91	0	0.123191	-2.10249	2.34887	1.13557	0.913612	0.980348	0.00861973	13.1101
PC aa	PC aa C32:0	age	91	0	91	0	0.0160671	-0.027564	0.0596982	0.0222612	0.470446	0.998464	0.000667456	1.61969
PC aa	PC aa C32:0	bmi	91	0	91	0	-0.0196382	-0.0851039	0.0458274	0.0334015	0.556569	0.856069	0.0674913	-1.94467
PC aa	PC aa C32:0	everneveryes	91	0	91	0	-0.202494	-0.945516	0.540528	0.3791	0.593241	0.754511	0.122334	-18.3309
PC aa	PC aa C32:0	Plateplate02	91	0	91	0	0.184259	-0.438547	0.807065	0.317764	0.562009	0.714788	0.145823	20.2327
PC aa	PC aa C32:0	shift_years	91	0	91	0	-0.0121103	-0.0665048	0.0422842	0.0277528	0.662574	0.951608	0.0215419	-1.20372
PC aa	PC aa C32:0	smokecurrent_smokers	91	0	91	0	-0.214448	-0.666799	0.237903	0.230796	0.352802	0.69177	0.160038	-19.3013
PC aa	PC aa C32:1	(Intercept)	91	0	91	0	-1.09265	-3.3536	1.16829	1.15356	0.343538	0.856717	0.0671628	-66.4674
PC aa	PC aa C32:1	age	91	0	91	0	0.0100973	-0.0342252	0.0544197	0.0226139	0.655231	0.998464	0.000667456	1.01484
PC aa	PC aa C32:1	bmi	91	0	91	0	0.0369093	-0.0295936	0.103412	0.0339307	0.276689	0.697044	0.15674	3.7599
PC aa	PC aa C32:1	everneveryes	91	0	91	0	-0.236202	-0.990997	0.518592	0.385106	0.539649	0.722691	0.141047	-21.0379
PC aa	PC aa C32:1	Plateplate02	91	0	91	0	0.278177	-0.354497	0.910851	0.322799	0.388817	0.606369	0.217263	32.072
PC aa	PC aa C32:1	shift_years	91	0	91	0	0.00380336	-0.051453	0.0590597	0.0281925	0.892686	0.964747	0.0155864	0.38106
PC aa	PC aa C32:1	smokecurrent_smokers	91	0	91	0	-0.0637021	-0.52322	0.395816	0.234452	0.785848	0.903036	0.0442949	-6.17155
PC aa	PC aa C32:2	(Intercept)	91	0	91	0	-1.36144	-3.5527	0.829812	1.11801	0.223323	0.856717	0.0671628	-74.371
PC aa	PC aa C32:2	age	91	0	91	0	0.0177295	-0.0252268	0.0606858	0.0219169	0.418548	0.996905	0.00134638	1.78876
PC aa	PC aa C32:2	bmi	91	0	91	0	0.0305774	-0.0338757	0.0950305	0.0328849	0.352458	0.789852	0.102454	3.10497
PC aa	PC aa C32:2	everneveryes	91	0	91	0	-0.285633	-1.01716	0.445897	0.373236	0.4441	0.653676	0.184638	-24.8462
PC aa	PC aa C32:2	Plateplate02	91	0	91	0	0.634818	0.0216446	1.24799	0.312849	0.0424431	0.14782	0.830266	88.6679
PC aa	PC aa C32:2	shift_years	91	0	91	0	0.0185322	-0.035021	0.0720855	0.0273236	0.497613	0.905379	0.0431694	1.8705
PC aa	PC aa C32:2	smokecurrent_smokers	91	0	91	0	-0.0360885	-0.481443	0.409266	0.227226	0.873809	0.93102	0.0310409	-3.54451
PC aa	PC aa C32:3	(Intercept)	91	0	91	0	-0.953455	-2.85924	0.952327	0.972355	0.326809	0.856717	0.0671628	-61.4593
PC aa	PC aa C32:3	age	91	0	91	0	4.28501e-05	-0.0373171	0.0374028	0.0190616	0.998206	0.998464	0.000667456	0.0042851
PC aa	PC aa C32:3	bmi	91	0	91	0	0.053353	-0.00270322	0.109409	0.0286006	0.0621187	0.360445	0.443161	5.48019
PC aa	PC aa C32:3	everneveryes	91	0	91	0	-0.869563	-1.50579	-0.233336	0.324611	0.00738906	0.053087	1.27501	-58.0865
PC aa	PC aa C32:3	Plateplate02	91	0	91	0	0.879965	0.346676	1.41325	0.272092	0.00122036	0.0106578	1.97233	141.082
PC aa	PC aa C32:3	shift_years	91	0	91	0	0.0452896	-0.00128674	0.091866	0.0237639	0.0566739	0.475786	0.322588	4.63308
PC aa	PC aa C32:3	smokecurrent_smokers	91	0	91	0	-0.361353	-0.748687	0.025981	0.197623	0.0674751	0.42472	0.371897	-30.3267
PC aa	PC aa C34:1	(Intercept)	91	0	91	0	-0.100441	-2.26984	2.06896	1.10686	0.927696	0.980348	0.00861973	-9.55612
PC aa	PC aa C34:1	age	91	0	91	0	0.00671791	-0.0358099	0.0492457	0.0216983	0.75686	0.998464	0.000667456	0.674053
PC aa	PC aa C34:1	bmi	91	0	91	0	-0.000287094	-0.0640973	0.0635231	0.0325568	0.992964	0.992964	0.00306643	-0.0287053
PC aa	PC aa C34:1	everneveryes	91	0	91	0	-0.364436	-1.08867	0.359796	0.369513	0.324005	0.524009	0.280661	-30.5412
PC aa	PC aa C34:1	Plateplate02	91	0	91	0	0.612786	0.00572877	1.21984	0.309729	0.0478768	0.156797	0.804663	84.5565
PC aa	PC aa C34:1	shift_years	91	0	91	0	0.00541338	-0.0476056	0.0584324	0.027051	0.841389	0.964747	0.0155864	0.542806
PC aa	PC aa C34:1	smokecurrent_smokers	91	0	91	0	-0.0747179	-0.51563	0.366194	0.224959	0.739784	0.886199	0.052469	-7.19948
PC aa	PC aa C34:2	(Intercept)	91	0	91	0	0.619664	-1.55435	2.79367	1.10921	0.576398	0.867481	0.0617403	85.8303
PC aa	PC aa C34:2	age	91	0	91	0	0.00406696	-0.0385512	0.0466852	0.0217444	0.851633	0.998464	0.000667456	0.407524
PC aa	PC aa C34:2	bmi	91	0	91	0	-0.0343558	-0.0983017	0.02959	0.032626	0.292332	0.701975	0.153678	-3.37724
PC aa	PC aa C34:2	everneveryes	91	0	91	0	-0.145281	-0.871053	0.580491	0.370299	0.694811	0.820003	0.0861847	-13.5221
PC aa	PC aa C34:2	Plateplate02	91	0	91	0	0.646968	0.0386205	1.25531	0.310387	0.0371246	0.141519	0.849184	90.9741
PC aa	PC aa C34:2	shift_years	91	0	91	0	0.000603465	-0.0525282	0.0537352	0.0271085	0.98224	0.98224	0.00778252	0.0603647
PC aa	PC aa C34:2	smokecurrent_smokers	91	0	91	0	-0.0357651	-0.477614	0.406084	0.225437	0.873947	0.93102	0.0310409	-3.5133
PC aa	PC aa C34:3	(Intercept)	91	0	91	0	-0.937027	-3.10809	1.23404	1.10771	0.3976	0.856717	0.0671628	-60.8209
PC aa	PC aa C34:3	age	91	0	91	0	0.0142845	-0.028276	0.0568449	0.0217149	0.510655	0.998464	0.000667456	1.4387
PC aa	PC aa C34:3	bmi	91	0	91	0	0.0293125	-0.0345467	0.0931717	0.0325818	0.368303	0.803477	0.0950264	2.97463
PC aa	PC aa C34:3	everneveryes	91	0	91	0	-0.502992	-1.22778	0.221797	0.369797	0.173772	0.342899	0.464834	-39.5282
PC aa	PC aa C34:3	Plateplate02	91	0	91	0	0.42268	-0.184844	1.0302	0.309967	0.172684	0.387541	0.411682	52.6045
PC aa	PC aa C34:3	shift_years	91	0	91	0	0.010456	-0.0426038	0.0635157	0.0270718	0.699325	0.951608	0.0215419	1.05108
PC aa	PC aa C34:3	smokecurrent_smokers	91	0	91	0	-0.121755	-0.563006	0.319495	0.225132	0.588633	0.866415	0.062274	-11.4635
PC aa	PC aa C34:4	(Intercept)	91	0	91	0	-1.52764	-3.67585	0.620561	1.09604	0.163384	0.856717	0.0671628	-78.2953
PC aa	PC aa C34:4	age	91	0	91	0	0.00514659	-0.0369657	0.0472589	0.0214863	0.810695	0.998464	0.000667456	0.515985
PC aa	PC aa C34:4	bmi	91	0	91	0	0.0704968	0.00731004	0.133684	0.0322387	0.0287636	0.271618	0.566041	7.30411
PC aa	PC aa C34:4	everneveryes	91	0	91	0	-0.644843	-1.362	0.072314	0.365903	0.0780131	0.212911	0.671802	-47.5255
PC aa	PC aa C34:4	Plateplate02	91	0	91	0	0.318096	-0.28303	0.919222	0.306703	0.299667	0.545228	0.263422	37.4508
PC aa	PC aa C34:4	shift_years	91	0	91	0	0.0307127	-0.0217883	0.0832137	0.0267867	0.251562	0.732324	0.135297	3.11892
PC aa	PC aa C34:4	smokecurrent_smokers	91	0	91	0	-0.228469	-0.665073	0.208135	0.222761	0.30507	0.649577	0.18737	-20.4249
PC aa	PC aa C36:0	(Intercept)	91	0	91	0	1.61216	-0.499321	3.72365	1.07731	0.13453	0.856717	0.0671628	401.364
PC aa	PC aa C36:0	age	91	0	91	0	-0.00720017	-0.0485926	0.0341923	0.021119	0.733154	0.998464	0.000667456	-0.717431
PC aa	PC aa C36:0	bmi	91	0	91	0	-0.0332029	-0.0953096	0.0289038	0.0316877	0.294722	0.701975	0.153678	-3.26577
PC aa	PC aa C36:0	everneveryes	91	0	91	0	-0.832821	-1.53772	-0.127923	0.359649	0.0205772	0.0962721	1.0165	-56.5179
PC aa	PC aa C36:0	Plateplate02	91	0	91	0	-0.357268	-0.948118	0.233583	0.30146	0.235968	0.475566	0.322789	-30.0415
PC aa	PC aa C36:0	shift_years	91	0	91	0	0.0309607	-0.0206429	0.0825643	0.0263288	0.239626	0.713432	0.146648	3.14449
PC aa	PC aa C36:0	smokecurrent_smokers	91	0	91	0	-0.447367	-0.876508	-0.0182255	0.218954	0.0410323	0.41348	0.383546	-36.0691
PC aa	PC aa C36:1	(Intercept)	91	0	91	0	-2.19064	-4.27198	-0.109303	1.06193	0.0391228	0.530295	0.275482	-88.8155
PC aa	PC aa C36:1	age	91	0	91	0	0.0440295	0.00322805	0.084831	0.0208175	0.0344275	0.638972	0.194518	4.50132
PC aa	PC aa C36:1	bmi	91	0	91	0	0.0259468	-0.0352732	0.0871667	0.0312352	0.406149	0.806364	0.0934687	2.62863
PC aa	PC aa C36:1	everneveryes	91	0	91	0	0.114927	-0.579907	0.809762	0.354514	0.745799	0.842239	0.0745647	12.1792
PC aa	PC aa C36:1	Plateplate02	91	0	91	0	0.832126	0.249711	1.41454	0.297156	0.00510549	0.033441	1.47572	129.82
PC aa	PC aa C36:1	shift_years	91	0	91	0	-0.0252952	-0.076162	0.0255717	0.0259529	0.329732	0.868335	0.0613125	-2.49779
PC aa	PC aa C36:1	smokecurrent_smokers	91	0	91	0	-0.146993	-0.570007	0.276022	0.215828	0.49583	0.83274	0.0794905	-13.67
PC aa	PC aa C36:2	(Intercept)	91	0	91	0	-1.04985	-3.22191	1.12221	1.10822	0.343467	0.856717	0.0671628	-65.0011
PC aa	PC aa C36:2	age	91	0	91	0	0.0396068	-0.00297319	0.0821868	0.0217249	0.0682871	0.638972	0.194518	4.04016
PC aa	PC aa C36:2	bmi	91	0	91	0	-0.0180088	-0.0818974	0.0458797	0.0325968	0.580624	0.856069	0.0674913	-1.78476
PC aa	PC aa C36:2	everneveryes	91	0	91	0	0.122577	-0.602545	0.847699	0.369967	0.740404	0.842239	0.0745647	13.0406
PC aa	PC aa C36:2	Plateplate02	91	0	91	0	0.571098	-0.0367041	1.1789	0.310109	0.0655329	0.199647	0.699738	77.021
PC aa	PC aa C36:2	shift_years	91	0	91	0	-0.0235954	-0.0766795	0.0294887	0.0270842	0.383653	0.888123	0.051527	-2.33192
PC aa	PC aa C36:2	smokecurrent_smokers	91	0	91	0	-0.00731224	-0.448766	0.434141	0.225235	0.974101	0.981594	0.00806792	-0.728557
PC aa	PC aa C36:3	(Intercept)	91	0	91	0	-0.92081	-3.16409	1.32247	1.14455	0.421099	0.856717	0.0671628	-60.1803
PC aa	PC aa C36:3	age	91	0	91	0	0.011648	-0.0323281	0.0556241	0.0224372	0.603666	0.998464	0.000667456	1.17161
PC aa	PC aa C36:3	bmi	91	0	91	0	0.028086	-0.0378973	0.0940693	0.0336656	0.404131	0.806364	0.0934687	2.84841
PC aa	PC aa C36:3	everneveryes	91	0	91	0	-0.0638331	-0.81273	0.685064	0.382097	0.867323	0.908954	0.0414579	-6.18385
PC aa	PC aa C36:3	Plateplate02	91	0	91	0	0.314714	-0.313016	0.942445	0.320277	0.325788	0.554264	0.256284	36.9868
PC aa	PC aa C36:3	shift_years	91	0	91	0	-0.0164359	-0.0712605	0.0383887	0.0279723	0.556814	0.94438	0.0248532	-1.63016
PC aa	PC aa C36:3	smokecurrent_smokers	91	0	91	0	-0.137934	-0.593862	0.317994	0.23262	0.55321	0.843229	0.0740543	-12.8844
PC aa	PC aa C36:4	(Intercept)	91	0	91	0	-0.0567824	-2.21714	2.10358	1.10224	0.958915	0.980348	0.00861973	-5.52004
PC aa	PC aa C36:4	age	91	0	91	0	-0.0153127	-0.0576633	0.0270379	0.0216078	0.478532	0.998464	0.000667456	-1.51961
PC aa	PC aa C36:4	bmi	91	0	91	0	0.0538526	-0.00969167	0.117397	0.0324211	0.0967067	0.422286	0.374393	5.5329
PC aa	PC aa C36:4	everneveryes	91	0	91	0	-0.907996	-1.62921	-0.186781	0.367973	0.0136039	0.0713999	1.1463	-59.6668
PC aa	PC aa C36:4	Plateplate02	91	0	91	0	-0.157515	-0.762042	0.447012	0.308438	0.609571	0.724872	0.139739	-14.5736
PC aa	PC aa C36:4	shift_years	91	0	91	0	0.0220241	-0.030774	0.0748222	0.0269383	0.413599	0.888123	0.051527	2.22684
PC aa	PC aa C36:4	smokecurrent_smokers	91	0	91	0	-0.300089	-0.739164	0.138986	0.224022	0.180391	0.554761	0.255894	-25.9248
PC aa	PC aa C36:5	(Intercept)	91	0	91	0	-0.459119	-2.60158	1.68334	1.09311	0.674478	0.867481	0.0617403	-36.816
PC aa	PC aa C36:5	age	91	0	91	0	0.0131435	-0.0288562	0.0551433	0.0214288	0.53964	0.998464	0.000667456	1.32303
PC aa	PC aa C36:5	bmi	91	0	91	0	0.0233102	-0.0397077	0.0863281	0.0321526	0.468461	0.852338	0.069388	2.3584
PC aa	PC aa C36:5	everneveryes	91	0	91	0	-0.801972	-1.51721	-0.0867318	0.364925	0.0279752	0.114524	0.941105	-55.1556
PC aa	PC aa C36:5	Plateplate02	91	0	91	0	-0.030605	-0.630125	0.568915	0.305883	0.920301	0.953028	0.0208943	-3.01414
PC aa	PC aa C36:5	shift_years	91	0	91	0	0.0199931	-0.0323676	0.0723538	0.0267151	0.454231	0.888123	0.051527	2.01943
PC aa	PC aa C36:5	smokecurrent_smokers	91	0	91	0	-0.344366	-0.779804	0.0910712	0.222166	0.121132	0.51188	0.290832	-29.1331
PC aa	PC aa C36:6	(Intercept)	91	0	91	0	-0.37976	-2.48663	1.72711	1.07495	0.723878	0.867481	0.0617403	-31.5974
PC aa	PC aa C36:6	age	91	0	91	0	0.00298085	-0.0383211	0.0442828	0.0210728	0.887511	0.998464	0.000667456	0.298529
PC aa	PC aa C36:6	bmi	91	0	91	0	0.0351735	-0.0267973	0.0971444	0.0316184	0.265949	0.697044	0.15674	3.57994
PC aa	PC aa C36:6	everneveryes	91	0	91	0	-0.985505	-1.68886	-0.282148	0.358862	0.00602909	0.053087	1.27501	-62.6749
PC aa	PC aa C36:6	Plateplate02	91	0	91	0	0.153505	-0.436053	0.743064	0.300801	0.609826	0.724872	0.139739	16.5914
PC aa	PC aa C36:6	shift_years	91	0	91	0	0.0350387	-0.0164521	0.0865294	0.0262713	0.182294	0.63219	0.199152	3.56598
PC aa	PC aa C36:6	smokecurrent_smokers	91	0	91	0	-0.293987	-0.72219	0.134216	0.218475	0.17842	0.554761	0.255894	-25.4714
PC aa	PC aa C38:0	(Intercept)	91	0	91	0	1.06572	-0.990975	3.12241	1.04935	0.309822	0.856717	0.0671628	190.293
PC aa	PC aa C38:0	age	91	0	91	0	0.00151531	-0.0388031	0.0418337	0.020571	0.941279	0.998464	0.000667456	0.151646
PC aa	PC aa C38:0	bmi	91	0	91	0	-0.0161322	-0.0766273	0.0443629	0.0308654	0.601209	0.856069	0.0674913	-1.60028
PC aa	PC aa C38:0	everneveryes	91	0	91	0	-0.940523	-1.62713	-0.253915	0.350316	0.00725773	0.053087	1.27501	-60.9576
PC aa	PC aa C38:0	Plateplate02	91	0	91	0	-0.244869	-0.820388	0.33065	0.293638	0.404328	0.610871	0.21405	-21.7193
PC aa	PC aa C38:0	shift_years	91	0	91	0	0.0192387	-0.0310258	0.0695033	0.0256457	0.453149	0.888123	0.051527	1.9425
PC aa	PC aa C38:0	smokecurrent_smokers	91	0	91	0	-0.537622	-0.955627	-0.119616	0.213272	0.011708	0.27599	0.559107	-41.5864
PC aa	PC aa C38:1	(Intercept)	91	0	91	0	-0.745617	-2.93293	1.4417	1.116	0.504059	0.856717	0.0671628	-52.5558
PC aa	PC aa C38:1	age	91	0	91	0	0.0378115	-0.00506744	0.0806905	0.0218774	0.0839281	0.732972	0.134912	3.85355
PC aa	PC aa C38:1	bmi	91	0	91	0	-0.0137515	-0.0780886	0.0505856	0.0328257	0.675271	0.911964	0.0400224	-1.36574
PC aa	PC aa C38:1	everneveryes	91	0	91	0	-0.227999	-0.958213	0.502214	0.372565	0.540556	0.722691	0.141047	-20.3875
PC aa	PC aa C38:1	Plateplate02	91	0	91	0	0.0771976	-0.534872	0.689268	0.312286	0.804752	0.870949	0.0600074	8.02555
PC aa	PC aa C38:1	shift_years	91	0	91	0	-0.025773	-0.0792299	0.0276838	0.0272744	0.344683	0.868335	0.0613125	-2.54437
PC aa	PC aa C38:1	smokecurrent_smokers	91	0	91	0	0.103496	-0.341057	0.54805	0.226817	0.648175	0.867287	0.0618374	10.9042
PC aa	PC aa C38:3	(Intercept)	91	0	91	0	-1.52697	-3.66857	0.614632	1.09267	0.162275	0.856717	0.0671628	-78.2807
PC aa	PC aa C38:3	age	91	0	91	0	0.00340793	-0.0385749	0.0453908	0.0214202	0.873591	0.998464	0.000667456	0.341374
PC aa	PC aa C38:3	bmi	91	0	91	0	0.0710656	0.00807311	0.134058	0.0321396	0.0270253	0.271618	0.566041	7.36517
PC aa	PC aa C38:3	everneveryes	91	0	91	0	-0.25531	-0.970262	0.459642	0.364778	0.483987	0.681745	0.166378	-22.5324
PC aa	PC aa C38:3	Plateplate02	91	0	91	0	0.489152	-0.110126	1.08843	0.30576	0.109644	0.287268	0.541713	63.0933
PC aa	PC aa C38:3	shift_years	91	0	91	0	-0.00890221	-0.0612418	0.0434374	0.0267044	0.738861	0.956625	0.0192585	-0.886271
PC aa	PC aa C38:3	smokecurrent_smokers	91	0	91	0	-0.203668	-0.63893	0.231594	0.222077	0.359087	0.69177	0.160038	-18.4267
PC aa	PC aa C38:4	(Intercept)	91	0	91	0	-0.972601	-3.07818	1.13298	1.0743	0.365286	0.856717	0.0671628	-62.1902
PC aa	PC aa C38:4	age	91	0	91	0	8.65341e-05	-0.0411902	0.0413633	0.0210599	0.996722	0.998464	0.000667456	0.00865378
PC aa	PC aa C38:4	bmi	91	0	91	0	0.0655472	0.00361416	0.12748	0.0315991	0.0380478	0.332284	0.47849	6.77431
PC aa	PC aa C38:4	everneveryes	91	0	91	0	-0.748634	-1.45156	-0.0457066	0.358643	0.0368513	0.133061	0.87595	-52.6988
PC aa	PC aa C38:4	Plateplate02	91	0	91	0	0.197476	-0.391723	0.786675	0.300617	0.511244	0.690443	0.160872	21.8324
PC aa	PC aa C38:4	shift_years	91	0	91	0	0.0123095	-0.0391498	0.0637689	0.0262552	0.639183	0.951608	0.0215419	1.23856
PC aa	PC aa C38:4	smokecurrent_smokers	91	0	91	0	-0.352572	-0.780514	0.0753691	0.218342	0.106359	0.508154	0.294004	-29.7122
PC aa	PC aa C38:5	(Intercept)	91	0	91	0	0.0359545	-2.03571	2.10762	1.05699	0.972864	0.980348	0.00861973	3.66087
PC aa	PC aa C38:5	age	91	0	91	0	-0.00128104	-0.0418929	0.0393308	0.0207207	0.950703	0.998464	0.000667456	-0.128022
PC aa	PC aa C38:5	bmi	91	0	91	0	0.0254645	-0.0354709	0.0863999	0.0310901	0.412754	0.806364	0.0934687	2.57915
PC aa	PC aa C38:5	everneveryes	91	0	91	0	-0.770292	-1.4619	-0.0786879	0.352866	0.0290387	0.115275	0.938265	-53.7122
PC aa	PC aa C38:5	Plateplate02	91	0	91	0	0.196945	-0.382763	0.776652	0.295775	0.5055	0.689797	0.161278	21.7677
PC aa	PC aa C38:5	shift_years	91	0	91	0	0.0136441	-0.0369863	0.0642745	0.0258323	0.597375	0.951608	0.0215419	1.37376
PC aa	PC aa C38:5	smokecurrent_smokers	91	0	91	0	-0.498701	-0.919749	-0.0776533	0.214824	0.0202632	0.294943	0.530262	-39.2681
PC aa	PC aa C38:6	(Intercept)	91	0	91	0	1.54663	-0.499757	3.59302	1.04409	0.138523	0.856717	0.0671628	369.562
PC aa	PC aa C38:6	age	91	0	91	0	-0.0297999	-0.0699162	0.0103164	0.0204679	0.145411	0.795979	0.0990983	-2.93603
PC aa	PC aa C38:6	bmi	91	0	91	0	0.0177382	-0.0424538	0.0779301	0.0307107	0.563542	0.856069	0.0674913	1.78964
PC aa	PC aa C38:6	everneveryes	91	0	91	0	-1.38392	-2.06709	-0.700753	0.348561	7.17567e-05	0.00940013	2.02687	-74.9406
PC aa	PC aa C38:6	Plateplate02	91	0	91	0	-0.293785	-0.866419	0.27885	0.292166	0.314637	0.549977	0.259655	-25.4563
PC aa	PC aa C38:6	shift_years	91	0	91	0	0.0369498	-0.0130628	0.0869625	0.0255171	0.147606	0.611547	0.21357	3.7641
PC aa	PC aa C38:6	smokecurrent_smokers	91	0	91	0	-0.269338	-0.685249	0.146573	0.212203	0.204354	0.554761	0.255894	-23.6115
PC aa	PC aa C40:2	(Intercept)	91	0	91	0	0.0591084	-2.08097	2.19918	1.0919	0.956829	0.980348	0.00861973	6.08902
PC aa	PC aa C40:2	age	91	0	91	0	0.0134377	-0.0285152	0.0553907	0.021405	0.530144	0.998464	0.000667456	1.35284
PC aa	PC aa C40:2	bmi	91	0	91	0	-0.0175612	-0.0805089	0.0453864	0.0321167	0.584521	0.856069	0.0674913	-1.74079
PC aa	PC aa C40:2	everneveryes	91	0	91	0	-0.212843	-0.927287	0.5016	0.364519	0.559286	0.731915	0.135539	-19.1717
PC aa	PC aa C40:2	Plateplate02	91	0	91	0	0.634581	0.0357297	1.23343	0.305542	0.0378105	0.141519	0.849184	88.6232
PC aa	PC aa C40:2	shift_years	91	0	91	0	-0.00627835	-0.0585807	0.046024	0.0266854	0.813997	0.964747	0.0155864	-0.625868
PC aa	PC aa C40:2	smokecurrent_smokers	91	0	91	0	-0.191679	-0.626631	0.243273	0.221919	0.387733	0.719882	0.142739	-17.4428
PC aa	PC aa C40:3	(Intercept)	91	0	91	0	-0.701735	-2.75135	1.34788	1.04574	0.502194	0.856717	0.0671628	-50.4276
PC aa	PC aa C40:3	age	91	0	91	0	0.0156091	-0.0245705	0.0557886	0.0205001	0.446411	0.998464	0.000667456	1.57315
PC aa	PC aa C40:3	bmi	91	0	91	0	0.0107599	-0.0495269	0.0710467	0.0307591	0.726479	0.942265	0.0258268	1.0818
PC aa	PC aa C40:3	everneveryes	91	0	91	0	-0.29447	-0.978713	0.389773	0.34911	0.398955	0.606019	0.217513	-25.5074
PC aa	PC aa C40:3	Plateplate02	91	0	91	0	0.859802	0.286265	1.43334	0.292626	0.00330098	0.0240238	1.61936	136.269
PC aa	PC aa C40:3	shift_years	91	0	91	0	0.0114562	-0.0386353	0.0615476	0.0255573	0.653971	0.951608	0.0215419	1.1522
PC aa	PC aa C40:3	smokecurrent_smokers	91	0	91	0	-0.387905	-0.804471	0.0286617	0.212538	0.0679845	0.42472	0.371897	-32.1523
PC aa	PC aa C40:4	(Intercept)	91	0	91	0	-1.39933	-3.56697	0.768318	1.10596	0.205779	0.856717	0.0671628	-75.3237
PC aa	PC aa C40:4	age	91	0	91	0	0.00626559	-0.0362278	0.048759	0.0216807	0.772586	0.998464	0.000667456	0.628526
PC aa	PC aa C40:4	bmi	91	0	91	0	0.062706	-0.00105256	0.126465	0.0325305	0.0539039	0.360445	0.443161	6.47138
PC aa	PC aa C40:4	everneveryes	91	0	91	0	-0.309112	-1.03276	0.414535	0.369215	0.402471	0.606019	0.217513	-26.5902
PC aa	PC aa C40:4	Plateplate02	91	0	91	0	0.40407	-0.202496	1.01064	0.309478	0.191671	0.404983	0.392563	49.7909
PC aa	PC aa C40:4	shift_years	91	0	91	0	-0.00950725	-0.0624834	0.0434689	0.0270291	0.725033	0.951608	0.0215419	-0.946219
PC aa	PC aa C40:4	smokecurrent_smokers	91	0	91	0	-0.143291	-0.583846	0.297265	0.224777	0.523813	0.836823	0.0773662	-13.3498
PC aa	PC aa C40:5	(Intercept)	91	0	91	0	-0.684434	-2.85113	1.48227	1.10548	0.535832	0.866592	0.0621854	-49.5624
PC aa	PC aa C40:5	age	91	0	91	0	0.00349164	-0.0389832	0.0459665	0.0216713	0.872	0.998464	0.000667456	0.349774
PC aa	PC aa C40:5	bmi	91	0	91	0	0.0392501	-0.0244807	0.102981	0.0325163	0.227398	0.677026	0.169394	4.00305
PC aa	PC aa C40:5	everneveryes	91	0	91	0	-0.401313	-1.12464	0.322019	0.369054	0.276855	0.477211	0.321289	-33.0559
PC aa	PC aa C40:5	Plateplate02	91	0	91	0	0.347722	-0.25858	0.954023	0.309343	0.260986	0.493592	0.306632	41.5838
PC aa	PC aa C40:5	shift_years	91	0	91	0	-0.00365446	-0.0566075	0.0492986	0.0270174	0.892404	0.964747	0.0155864	-0.364779
PC aa	PC aa C40:5	smokecurrent_smokers	91	0	91	0	-0.294565	-0.734929	0.145798	0.224679	0.189842	0.554761	0.255894	-25.5145
PC aa	PC aa C40:6	(Intercept)	91	0	91	0	0.738114	-1.34628	2.82251	1.06349	0.48765	0.856717	0.0671628	109.199
PC aa	PC aa C40:6	age	91	0	91	0	-0.0179465	-0.0588079	0.022915	0.0208481	0.389336	0.951194	0.0217308	-1.77864
PC aa	PC aa C40:6	bmi	91	0	91	0	0.0310526	-0.0302574	0.0923625	0.0312812	0.32086	0.737415	0.132288	3.15397
PC aa	PC aa C40:6	everneveryes	91	0	91	0	-1.14866	-1.84452	-0.452805	0.355035	0.00121495	0.0302954	1.51862	-68.2939
PC aa	PC aa C40:6	Plateplate02	91	0	91	0	-0.158841	-0.742112	0.42443	0.297593	0.593512	0.724872	0.139739	-14.6868
PC aa	PC aa C40:6	shift_years	91	0	91	0	0.0214103	-0.0295313	0.0723519	0.0259911	0.41008	0.888123	0.051527	2.16411
PC aa	PC aa C40:6	smokecurrent_smokers	91	0	91	0	-0.301486	-0.725122	0.12215	0.216145	0.163066	0.554761	0.255894	-26.0282
PC aa	PC aa C42:0	(Intercept)	91	0	91	0	2.00568	-0.0648101	4.07617	1.05639	0.0576153	0.628967	0.201372	643.116
PC aa	PC aa C42:0	age	91	0	91	0	-0.00165525	-0.0422441	0.0389336	0.020709	0.936294	0.998464	0.000667456	-0.165388
PC aa	PC aa C42:0	bmi	91	0	91	0	-0.0561518	-0.117053	0.00474915	0.0310725	0.0707431	0.386139	0.413256	-5.46044
PC aa	PC aa C42:0	everneveryes	91	0	91	0	-0.861375	-1.55259	-0.170161	0.352666	0.0145874	0.0713999	1.1463	-57.7419
PC aa	PC aa C42:0	Plateplate02	91	0	91	0	-0.197703	-0.777083	0.381677	0.295607	0.503622	0.689797	0.161278	-17.9386
PC aa	PC aa C42:0	shift_years	91	0	91	0	0.0119618	-0.0386399	0.0625636	0.0258177	0.643136	0.951608	0.0215419	1.20337
PC aa	PC aa C42:0	smokecurrent_smokers	91	0	91	0	-0.343864	-0.764674	0.0769456	0.214703	0.109248	0.508154	0.294004	-29.0975
PC aa	PC aa C42:1	(Intercept)	91	0	91	0	1.01767	-1.1338	3.16914	1.09771	0.353881	0.856717	0.0671628	176.675
PC aa	PC aa C42:1	age	91	0	91	0	-0.00678129	-0.0489576	0.0353951	0.0215189	0.752662	0.998464	0.000667456	-0.675835
PC aa	PC aa C42:1	bmi	91	0	91	0	-0.0139153	-0.0771982	0.0493676	0.0322878	0.666485	0.909474	0.0412097	-1.38189
PC aa	PC aa C42:1	everneveryes	91	0	91	0	-0.752385	-1.47063	-0.0341369	0.36646	0.0400612	0.137976	0.860196	-52.8759
PC aa	PC aa C42:1	Plateplate02	91	0	91	0	0.179005	-0.423036	0.781045	0.307169	0.560057	0.714788	0.145823	19.6026
PC aa	PC aa C42:1	shift_years	91	0	91	0	0.0196152	-0.0329657	0.0721961	0.0268275	0.464681	0.895194	0.0480829	1.98088
PC aa	PC aa C42:1	smokecurrent_smokers	91	0	91	0	-0.284188	-0.721457	0.15308	0.2231	0.20273	0.554761	0.255894	-24.7375
PC aa	PC aa C42:2	(Intercept)	91	0	91	0	0.252094	-1.86047	2.36466	1.07786	0.815075	0.920472	0.0359893	28.6718
PC aa	PC aa C42:2	age	91	0	91	0	0.0335009	-0.00791279	0.0749145	0.0211298	0.112858	0.795979	0.0990983	3.40683
PC aa	PC aa C42:2	bmi	91	0	91	0	-0.0438649	-0.106003	0.0182736	0.0317039	0.166487	0.573941	0.241133	-4.29168
PC aa	PC aa C42:2	everneveryes	91	0	91	0	-0.617294	-1.32255	0.0879659	0.359833	0.0862534	0.222141	0.653371	-46.0598
PC aa	PC aa C42:2	Plateplate02	91	0	91	0	-0.152038	-0.743191	0.439115	0.301614	0.614205	0.724872	0.139739	-14.1044
PC aa	PC aa C42:2	shift_years	91	0	91	0	0.01314	-0.0384901	0.06477	0.0263423	0.617909	0.951608	0.0215419	1.32267
PC aa	PC aa C42:2	smokecurrent_smokers	91	0	91	0	-0.256803	-0.686164	0.172558	0.219066	0.241091	0.591066	0.228364	-22.6479
PC aa	PC aa C42:4	(Intercept)	91	0	91	0	0.653617	-1.57474	2.88197	1.13694	0.565364	0.867481	0.0617403	92.2481
PC aa	PC aa C42:4	age	91	0	91	0	-0.011738	-0.0554216	0.0319455	0.0222879	0.598434	0.998464	0.000667456	-1.16694
PC aa	PC aa C42:4	bmi	91	0	91	0	-0.00776532	-0.0733097	0.057779	0.0334416	0.816378	0.959528	0.0179425	-0.773525
PC aa	PC aa C42:4	everneveryes	91	0	91	0	-0.141901	-0.885816	0.602014	0.379555	0.708508	0.827085	0.0824501	-13.2293
PC aa	PC aa C42:4	Plateplate02	91	0	91	0	0.522726	-0.100829	1.14628	0.318146	0.100375	0.273941	0.562343	68.6619
PC aa	PC aa C42:4	shift_years	91	0	91	0	0.00146217	-0.0529977	0.0559221	0.0277862	0.958033	0.972886	0.011938	0.146324
PC aa	PC aa C42:4	smokecurrent_smokers	91	0	91	0	-0.19168	-0.644575	0.261215	0.231073	0.406809	0.72573	0.139225	-17.4429
PC aa	PC aa C42:5	(Intercept)	91	0	91	0	1.04048	-1.09011	3.17108	1.08706	0.338489	0.856717	0.0671628	183.059
PC aa	PC aa C42:5	age	91	0	91	0	-0.0144842	-0.0562514	0.027283	0.0213102	0.496704	0.998464	0.000667456	-1.43798
PC aa	PC aa C42:5	bmi	91	0	91	0	0.00676313	-0.0559058	0.069432	0.0319745	0.832485	0.959528	0.0179425	0.678605
PC aa	PC aa C42:5	everneveryes	91	0	91	0	-0.908095	-1.61937	-0.196815	0.362904	0.012339	0.0713999	1.1463	-59.6708
PC aa	PC aa C42:5	Plateplate02	91	0	91	0	-0.117955	-0.714154	0.478245	0.304189	0.698188	0.809404	0.0918346	-11.1264
PC aa	PC aa C42:5	shift_years	91	0	91	0	0.0168635	-0.0352072	0.0689343	0.0265672	0.525592	0.905954	0.0428938	1.70065
PC aa	PC aa C42:5	smokecurrent_smokers	91	0	91	0	-0.346911	-0.779937	0.0861153	0.220936	0.116371	0.508154	0.294004	-29.3132
PC aa	PC aa C42:6	(Intercept)	91	4	87	0	0.365898	-1.723	2.45479	1.06578	0.731363	0.867481	0.0617403	44.1807
PC aa	PC aa C42:6	age	91	4	87	0	0.00360621	-0.0373686	0.044581	0.0209059	0.863047	0.998464	0.000667456	0.361272
PC aa	PC aa C42:6	bmi	91	4	87	0	0.00200263	-0.0594356	0.0634408	0.0313466	0.94906	0.992964	0.00306643	0.200464
PC aa	PC aa C42:6	everneveryes	91	4	87	0	-0.799265	-1.49648	-0.102046	0.35573	0.024651	0.111355	0.953292	-55.0341
PC aa	PC aa C42:6	Plateplate02	91	4	87	0	0.185652	-0.397314	0.768617	0.297437	0.532515	0.697595	0.156397	20.4003
PC aa	PC aa C42:6	shift_years	91	4	87	0	0.0212661	-0.0298763	0.0724084	0.0260935	0.415075	0.888123	0.051527	2.14938
PC aa	PC aa C42:6	smokecurrent_smokers	91	4	87	0	-0.479464	-0.905048	-0.05388	0.217139	0.0272373	0.356808	0.447565	-38.0885
PC ae	PC ae C30:0	(Intercept)	91	0	91	0	-0.820344	-2.98032	1.33963	1.10205	0.456646	0.856717	0.0671628	-55.972
PC ae	PC ae C30:0	age	91	0	91	0	0.0123201	-0.0300229	0.0546632	0.021604	0.568494	0.998464	0.000667456	1.23963
PC ae	PC ae C30:0	bmi	91	0	91	0	0.0150978	-0.0484352	0.0786308	0.0324154	0.641387	0.903459	0.0440914	1.52124
PC ae	PC ae C30:0	everneveryes	91	0	91	0	-0.326589	-1.04768	0.394499	0.367908	0.374708	0.591406	0.228114	-27.862
PC ae	PC ae C30:0	Plateplate02	91	0	91	0	0.685116	0.0806962	1.28954	0.308383	0.0263077	0.114877	0.939767	98.4003
PC ae	PC ae C30:0	shift_years	91	0	91	0	0.0260544	-0.0267343	0.0788432	0.0269335	0.333364	0.868335	0.0613125	2.63968
PC ae	PC ae C30:0	smokecurrent_smokers	91	0	91	0	-0.137501	-0.576498	0.301496	0.223982	0.539287	0.843229	0.0740543	-12.8466
PC ae	PC ae C30:1	(Intercept)	91	1	90	0	-0.552357	-2.49306	1.38835	0.990175	0.576955	0.867481	0.0617403	-42.4409
PC ae	PC ae C30:1	age	91	1	90	0	0.00130051	-0.0367837	0.0393847	0.0194311	0.946638	0.998464	0.000667456	0.130136
PC ae	PC ae C30:1	bmi	91	1	90	0	-0.00692181	-0.0640212	0.0501776	0.0291329	0.812196	0.959528	0.0179425	-0.689791
PC ae	PC ae C30:1	everneveryes	91	1	90	0	0.0654025	-0.582624	0.713429	0.330632	0.843193	0.905396	0.0431615	6.75887
PC ae	PC ae C30:1	Plateplate02	91	1	90	0	1.59607	1.05219	2.13995	0.277495	8.83504e-09	3.85797e-07	6.41364	393.359
PC ae	PC ae C30:1	shift_years	91	1	90	0	0.0518873	0.00443315	0.0993415	0.0242118	0.0321081	0.420615	0.376115	5.32571
PC ae	PC ae C30:1	smokecurrent_smokers	91	1	90	0	-0.0670402	-0.461509	0.327428	0.201263	0.739061	0.886199	0.052469	-6.48424
PC ae	PC ae C30:2	(Intercept)	91	0	91	0	-0.877579	-2.59872	0.843563	0.87815	0.317625	0.856717	0.0671628	-58.4212
PC ae	PC ae C30:2	age	91	0	91	0	-0.00352695	-0.0372674	0.0302135	0.0172148	0.837667	0.998464	0.000667456	-0.352074
PC ae	PC ae C30:2	bmi	91	0	91	0	0.0350167	-0.0156086	0.085642	0.0258297	0.175202	0.5885	0.230254	3.5637
PC ae	PC ae C30:2	everneveryes	91	0	91	0	-0.75119	-1.32578	-0.176603	0.293162	0.010396	0.0648513	1.18808	-52.8195
PC ae	PC ae C30:2	Plateplate02	91	0	91	0	1.61509	1.13346	2.09671	0.24573	4.94461e-11	3.23872e-09	8.48963	402.832
PC ae	PC ae C30:2	shift_years	91	0	91	0	0.0673451	0.0252812	0.109409	0.0214615	0.00170139	0.222882	0.651926	6.96645
PC ae	PC ae C30:2	smokecurrent_smokers	91	0	91	0	0.00589741	-0.34391	0.355705	0.178477	0.97364	0.981594	0.00806792	0.591484
PC ae	PC ae C32:1	(Intercept)	91	0	91	0	0.422777	-1.6805	2.52605	1.07312	0.693603	0.867481	0.0617403	52.6194
PC ae	PC ae C32:1	age	91	0	91	0	0.0194338	-0.0217978	0.0606653	0.0210369	0.355593	0.94614	0.0240445	1.96238
PC ae	PC ae C32:1	bmi	91	0	91	0	-0.0336803	-0.0955455	0.0281849	0.0315645	0.285957	0.701975	0.153678	-3.31194
PC ae	PC ae C32:1	everneveryes	91	0	91	0	-0.799807	-1.50196	-0.0976495	0.35825	0.0255795	0.111697	0.951958	-55.0584
PC ae	PC ae C32:1	Plateplate02	91	0	91	0	0.160937	-0.427616	0.74949	0.300288	0.591998	0.724872	0.139739	17.4611
PC ae	PC ae C32:1	shift_years	91	0	91	0	0.0369143	-0.0144886	0.0883173	0.0262265	0.159273	0.611547	0.21357	3.76041
PC ae	PC ae C32:1	smokecurrent_smokers	91	0	91	0	-0.200844	-0.628317	0.226628	0.218102	0.357117	0.69177	0.160038	-18.196
PC ae	PC ae C32:2	(Intercept)	91	0	91	0	0.3966	-1.71563	2.50883	1.07769	0.712866	0.867481	0.0617403	48.6761
PC ae	PC ae C32:2	age	91	0	91	0	7.95472e-05	-0.0413276	0.0414867	0.0211265	0.996996	0.998464	0.000667456	0.00795504
PC ae	PC ae C32:2	bmi	91	0	91	0	-0.0102582	-0.0723869	0.0518706	0.0316989	0.746231	0.94909	0.0226925	-1.02057
PC ae	PC ae C32:2	everneveryes	91	0	91	0	-0.774692	-1.47984	-0.0695427	0.359776	0.0312984	0.120591	0.918686	-53.9154
PC ae	PC ae C32:2	Plateplate02	91	0	91	0	0.539798	-0.0512628	1.13086	0.301567	0.0734578	0.218704	0.660144	71.566
PC ae	PC ae C32:2	shift_years	91	0	91	0	0.0507714	-0.000850491	0.102393	0.0263382	0.0538958	0.475786	0.322588	5.20824
PC ae	PC ae C32:2	smokecurrent_smokers	91	0	91	0	-0.191568	-0.620862	0.237726	0.219031	0.381784	0.719882	0.142739	-17.4336
PC ae	PC ae C34:0	(Intercept)	91	0	91	0	-0.735297	-2.94222	1.47162	1.126	0.513745	0.856717	0.0671628	-52.0637
PC ae	PC ae C34:0	age	91	0	91	0	0.0206018	-0.0226615	0.0638652	0.0220735	0.350652	0.94614	0.0240445	2.08155
PC ae	PC ae C34:0	bmi	91	0	91	0	0.000725603	-0.0641882	0.0656394	0.0331199	0.982521	0.992964	0.00306643	0.0725866
PC ae	PC ae C34:0	everneveryes	91	0	91	0	-0.151336	-0.888095	0.585423	0.375904	0.687248	0.820003	0.0861847	-14.0441
PC ae	PC ae C34:0	Plateplate02	91	0	91	0	0.453961	-0.163596	1.07152	0.315086	0.149654	0.377013	0.423643	57.4537
PC ae	PC ae C34:0	shift_years	91	0	91	0	0.00962869	-0.0443073	0.0635647	0.0275189	0.726418	0.951608	0.0215419	0.96752
PC ae	PC ae C34:0	smokecurrent_smokers	91	0	91	0	-0.22803	-0.676568	0.220508	0.22885	0.319049	0.653053	0.185052	-20.3899
PC ae	PC ae C34:1	(Intercept)	91	0	91	0	-0.541141	-2.67144	1.58915	1.08691	0.618573	0.867481	0.0617403	-41.7916
PC ae	PC ae C34:1	age	91	0	91	0	0.0296498	-0.0121114	0.0714111	0.0213072	0.164061	0.795979	0.0990983	3.00938
PC ae	PC ae C34:1	bmi	91	0	91	0	-0.00843011	-0.0710901	0.0542299	0.03197	0.79202	0.959528	0.0179425	-0.839468
PC ae	PC ae C34:1	everneveryes	91	0	91	0	-0.268464	-0.979643	0.442714	0.362853	0.459378	0.66865	0.174801	-23.5447
PC ae	PC ae C34:1	Plateplate02	91	0	91	0	0.286756	-0.309359	0.882871	0.304146	0.345771	0.5662	0.24703	33.2099
PC ae	PC ae C34:1	shift_years	91	0	91	0	-0.0119259	-0.0639893	0.0401374	0.0265634	0.65346	0.951608	0.0215419	-1.18551
PC ae	PC ae C34:1	smokecurrent_smokers	91	0	91	0	-0.387696	-0.82066	0.0452692	0.220904	0.0792529	0.432589	0.363925	-32.1381
PC ae	PC ae C34:2	(Intercept)	91	0	91	0	-0.481614	-2.5636	1.60037	1.06226	0.65027	0.867481	0.0617403	-38.2214
PC ae	PC ae C34:2	age	91	0	91	0	0.0292249	-0.0115893	0.0700391	0.0208239	0.160489	0.795979	0.0990983	2.96562
PC ae	PC ae C34:2	bmi	91	0	91	0	-0.0216529	-0.0828919	0.0395861	0.031245	0.488307	0.856069	0.0674913	-2.14201
PC ae	PC ae C34:2	everneveryes	91	0	91	0	-0.287162	-0.982213	0.407889	0.354624	0.418075	0.622362	0.205957	-24.961
PC ae	PC ae C34:2	Plateplate02	91	0	91	0	0.694336	0.11174	1.27693	0.297248	0.0194976	0.091221	1.03991	100.238
PC ae	PC ae C34:2	shift_years	91	0	91	0	0.00531616	-0.0455665	0.0561988	0.025961	0.837748	0.964747	0.0155864	0.533032
PC ae	PC ae C34:2	smokecurrent_smokers	91	0	91	0	-0.140265	-0.563411	0.282881	0.215895	0.515893	0.836823	0.0773662	-13.0872
PC ae	PC ae C34:3	(Intercept)	91	0	91	0	-0.477077	-2.62065	1.66649	1.09368	0.662682	0.867481	0.0617403	-37.9405
PC ae	PC ae C34:3	age	91	0	91	0	0.0250895	-0.016932	0.0671109	0.0214399	0.241911	0.90544	0.0431403	2.54068
PC ae	PC ae C34:3	bmi	91	0	91	0	-0.00443139	-0.0674818	0.058619	0.0321692	0.890436	0.988535	0.00500805	-0.442158
PC ae	PC ae C34:3	everneveryes	91	0	91	0	-0.442197	-1.15781	0.273413	0.365114	0.225849	0.405291	0.392233	-35.7377
PC ae	PC ae C34:3	Plateplate02	91	0	91	0	0.220674	-0.379155	0.820503	0.306041	0.470873	0.67785	0.168867	24.6917
PC ae	PC ae C34:3	shift_years	91	0	91	0	0.00188524	-0.0505025	0.054273	0.0267289	0.94377	0.966665	0.014724	0.188702
PC ae	PC ae C34:3	smokecurrent_smokers	91	0	91	0	-0.249363	-0.685025	0.186299	0.222281	0.261931	0.601982	0.220416	-22.0703
PC ae	PC ae C36:0	(Intercept)	91	1	90	0	-0.986243	-3.12337	1.15088	1.09039	0.365737	0.856717	0.0671628	-62.7025
PC ae	PC ae C36:0	age	91	1	90	0	0.041678	-0.000186053	0.0835421	0.0213596	0.0510269	0.638972	0.194518	4.25588
PC ae	PC ae C36:0	bmi	91	1	90	0	-0.0196951	-0.0824942	0.043104	0.0320409	0.538763	0.856069	0.0674913	-1.95024
PC ae	PC ae C36:0	everneveryes	91	1	90	0	0.0670328	-0.646133	0.780198	0.363867	0.853838	0.908954	0.0414579	6.93305
PC ae	PC ae C36:0	Plateplate02	91	1	90	0	0.581993	-0.0157757	1.17976	0.30499	0.0563604	0.175791	0.755004	78.9601
PC ae	PC ae C36:0	shift_years	91	1	90	0	-0.0184193	-0.0705879	0.0337493	0.0266171	0.488931	0.905379	0.0431694	-1.82507
PC ae	PC ae C36:0	smokecurrent_smokers	91	1	90	0	-0.315133	-0.749021	0.118754	0.221375	0.154584	0.554761	0.255894	-27.0308
PC ae	PC ae C36:1	(Intercept)	91	0	91	0	-1.13059	-3.25891	0.997727	1.0859	0.297802	0.856717	0.0671628	-67.7157
PC ae	PC ae C36:1	age	91	0	91	0	0.0277759	-0.0139465	0.0694984	0.0212874	0.191958	0.817276	0.0876313	2.81653
PC ae	PC ae C36:1	bmi	91	0	91	0	0.0198627	-0.0427391	0.0824646	0.0319403	0.534027	0.856069	0.0674913	2.00613
PC ae	PC ae C36:1	everneveryes	91	0	91	0	-0.584069	-1.29459	0.126449	0.362516	0.107146	0.252827	0.597176	-44.2375
PC ae	PC ae C36:1	Plateplate02	91	0	91	0	0.351663	-0.243898	0.947224	0.303863	0.247148	0.484721	0.314508	42.1429
PC ae	PC ae C36:1	shift_years	91	0	91	0	0.00974697	-0.042268	0.061762	0.0265388	0.713415	0.951608	0.0215419	0.979462
PC ae	PC ae C36:1	smokecurrent_smokers	91	0	91	0	-0.130746	-0.563309	0.301816	0.220699	0.55357	0.843229	0.0740543	-12.256
PC ae	PC ae C36:2	(Intercept)	91	0	91	0	-0.756664	-2.89367	1.38034	1.09033	0.487696	0.856717	0.0671628	-53.0771
PC ae	PC ae C36:2	age	91	0	91	0	0.0358338	-0.00605896	0.0777265	0.0213742	0.0936415	0.76669	0.11538	3.64836
PC ae	PC ae C36:2	bmi	91	0	91	0	-0.0127208	-0.0755782	0.0501365	0.0320707	0.691625	0.924519	0.0340839	-1.26403
PC ae	PC ae C36:2	everneveryes	91	0	91	0	-0.490287	-1.20371	0.223131	0.363996	0.177993	0.342899	0.464834	-38.7549
PC ae	PC ae C36:2	Plateplate02	91	0	91	0	0.304967	-0.293025	0.902959	0.305104	0.317527	0.549977	0.259655	35.658
PC ae	PC ae C36:2	shift_years	91	0	91	0	0.0110635	-0.0411638	0.0632908	0.0266471	0.678004	0.951608	0.0215419	1.1125
PC ae	PC ae C36:2	smokecurrent_smokers	91	0	91	0	-0.100989	-0.535317	0.333339	0.2216	0.648586	0.867287	0.0618374	-9.60573
PC ae	PC ae C36:3	(Intercept)	91	0	91	0	-0.947666	-3.07216	1.17683	1.08395	0.38197	0.856717	0.0671628	-61.2355
PC ae	PC ae C36:3	age	91	0	91	0	0.0318789	-0.00976873	0.0735265	0.0212492	0.133552	0.795979	0.0990983	3.23924
PC ae	PC ae C36:3	bmi	91	0	91	0	0.00143879	-0.0610507	0.0639283	0.031883	0.964006	0.992964	0.00306643	0.143982
PC ae	PC ae C36:3	everneveryes	91	0	91	0	-0.126634	-0.835877	0.58261	0.361865	0.726378	0.834698	0.0784707	-11.8944
PC ae	PC ae C36:3	Plateplate02	91	0	91	0	0.346964	-0.247528	0.941457	0.303318	0.252667	0.486755	0.312689	41.4766
PC ae	PC ae C36:3	shift_years	91	0	91	0	-0.014093	-0.0660147	0.0378287	0.0264911	0.594733	0.951608	0.0215419	-1.39942
PC ae	PC ae C36:3	smokecurrent_smokers	91	0	91	0	-0.400266	-0.832052	0.0315207	0.220303	0.0692347	0.42472	0.371897	-32.9858
PC ae	PC ae C36:4	(Intercept)	91	0	91	0	-0.0930844	-2.17222	1.98605	1.0608	0.930076	0.980348	0.00861973	-8.88834
PC ae	PC ae C36:4	age	91	0	91	0	-0.00666049	-0.0474189	0.0340979	0.0207955	0.748752	0.998464	0.000667456	-0.663836
PC ae	PC ae C36:4	bmi	91	0	91	0	0.0354015	-0.0257538	0.0965567	0.0312022	0.256551	0.697044	0.15674	3.60356
PC ae	PC ae C36:4	everneveryes	91	0	91	0	-0.869946	-1.56405	-0.175846	0.354139	0.0140295	0.0713999	1.1463	-58.1026
PC ae	PC ae C36:4	Plateplate02	91	0	91	0	0.245716	-0.336083	0.827516	0.296842	0.407802	0.610871	0.21405	27.8537
PC ae	PC ae C36:4	shift_years	91	0	91	0	0.0383795	-0.0124336	0.0891926	0.0259255	0.138773	0.611547	0.21357	3.91255
PC ae	PC ae C36:4	smokecurrent_smokers	91	0	91	0	-0.512378	-0.934945	-0.0898106	0.2156	0.0174765	0.294943	0.530262	-40.0931
PC ae	PC ae C36:5	(Intercept)	91	0	91	0	-0.283055	-2.31851	1.7524	1.03852	0.785193	0.902284	0.0446569	-24.6522
PC ae	PC ae C36:5	age	91	0	91	0	0.00402835	-0.0358737	0.0439304	0.0203586	0.843147	0.998464	0.000667456	0.403647
PC ae	PC ae C36:5	bmi	91	0	91	0	0.0338537	-0.0260167	0.0937241	0.0305467	0.267749	0.697044	0.15674	3.44332
PC ae	PC ae C36:5	everneveryes	91	0	91	0	-1.07938	-1.75889	-0.399859	0.346699	0.0018501	0.0302954	1.51862	-66.0192
PC ae	PC ae C36:5	Plateplate02	91	0	91	0	0.0391948	-0.530381	0.60877	0.290605	0.892712	0.943107	0.0254388	3.9973
PC ae	PC ae C36:5	shift_years	91	0	91	0	0.0417238	-0.00802171	0.0914693	0.0253808	0.100195	0.611547	0.21357	4.26065
PC ae	PC ae C36:5	smokecurrent_smokers	91	0	91	0	-0.492331	-0.90602	-0.0786422	0.21107	0.0196716	0.294943	0.530262	-38.88
PC ae	PC ae C38:0	(Intercept)	91	0	91	0	0.452075	-1.68274	2.58689	1.08921	0.678106	0.867481	0.0617403	57.157
PC ae	PC ae C38:0	age	91	0	91	0	-0.00939644	-0.0512462	0.0324533	0.0213523	0.659889	0.998464	0.000667456	-0.935243
PC ae	PC ae C38:0	bmi	91	0	91	0	0.0262154	-0.0365774	0.0890083	0.0320378	0.413205	0.806364	0.0934687	2.65621
PC ae	PC ae C38:0	everneveryes	91	0	91	0	-1.00917	-1.72186	-0.296486	0.363622	0.00551453	0.053087	1.27501	-63.5479
PC ae	PC ae C38:0	Plateplate02	91	0	91	0	-0.274318	-0.871696	0.323061	0.304791	0.36811	0.591847	0.22779	-23.9909
PC ae	PC ae C38:0	shift_years	91	0	91	0	0.0268151	-0.0253586	0.0789888	0.0266197	0.313772	0.868335	0.0613125	2.71779
PC ae	PC ae C38:0	smokecurrent_smokers	91	0	91	0	-0.399221	-0.833104	0.0346613	0.221373	0.071327	0.42472	0.371897	-32.9158
PC ae	PC ae C38:1	(Intercept)	91	15	76	0	1.43013	-1.20713	4.06739	1.34557	0.287852	0.856717	0.0671628	317.924
PC ae	PC ae C38:1	age	91	15	76	0	0.0106527	-0.0409995	0.0623049	0.0263537	0.68605	0.998464	0.000667456	1.07097
PC ae	PC ae C38:1	bmi	91	15	76	0	-0.0739646	-0.152022	0.00409311	0.0398261	0.0632842	0.360445	0.443161	-7.12954
PC ae	PC ae C38:1	everneveryes	91	15	76	0	0.187377	-0.697194	1.07195	0.45132	0.678014	0.820003	0.0861847	20.6082
PC ae	PC ae C38:1	Plateplate02	91	15	76	0	-0.21135	-0.957268	0.534568	0.380577	0.578661	0.724872	0.139739	-19.051
PC ae	PC ae C38:1	shift_years	91	15	76	0	-0.0477878	-0.112859	0.0172831	0.0332001	0.15004	0.611547	0.21357	-4.6664
PC ae	PC ae C38:1	smokecurrent_smokers	91	15	76	0	-0.00422647	-0.53992	0.531467	0.273318	0.987662	0.987662	0.0053915	-0.421755
PC ae	PC ae C38:2	(Intercept)	91	0	91	0	-0.184042	-2.30397	1.93589	1.08162	0.864889	0.968028	0.0141119	-16.8099
PC ae	PC ae C38:2	age	91	0	91	0	0.0277272	-0.0138309	0.0692852	0.0212035	0.190985	0.817276	0.0876313	2.81151
PC ae	PC ae C38:2	bmi	91	0	91	0	-0.0257348	-0.0880899	0.0366203	0.0318144	0.418571	0.806364	0.0934687	-2.54065
PC ae	PC ae C38:2	everneveryes	91	0	91	0	-0.384985	-1.0927	0.322733	0.361087	0.286341	0.486153	0.313227	-31.9539
PC ae	PC ae C38:2	Plateplate02	91	0	91	0	0.413846	-0.179367	1.00706	0.302666	0.171519	0.387541	0.411682	51.2625
PC ae	PC ae C38:2	shift_years	91	0	91	0	-0.00492737	-0.0567374	0.0468826	0.0264342	0.85213	0.964747	0.0155864	-0.491525
PC ae	PC ae C38:2	smokecurrent_smokers	91	0	91	0	-0.0242033	-0.455061	0.406655	0.219829	0.91233	0.944932	0.0245994	-2.39128
PC ae	PC ae C38:3	(Intercept)	91	0	91	0	-0.729506	-2.8928	1.43379	1.10374	0.508652	0.856717	0.0671628	-51.7853
PC ae	PC ae C38:3	age	91	0	91	0	-0.00259944	-0.0450076	0.0398087	0.0216372	0.904374	0.998464	0.000667456	-0.259607
PC ae	PC ae C38:3	bmi	91	0	91	0	0.0523627	-0.0112681	0.115993	0.0324652	0.10677	0.451189	0.345642	5.37578
PC ae	PC ae C38:3	everneveryes	91	0	91	0	-0.631657	-1.35385	0.0905386	0.368474	0.0864825	0.222141	0.653371	-46.829
PC ae	PC ae C38:3	Plateplate02	91	0	91	0	0.20595	-0.3994	0.8113	0.308857	0.504892	0.689797	0.161278	22.8692
PC ae	PC ae C38:3	shift_years	91	0	91	0	0.018381	-0.0344889	0.0712509	0.0269749	0.495611	0.905379	0.0431694	1.8551
PC ae	PC ae C38:3	smokecurrent_smokers	91	0	91	0	-0.285362	-0.725034	0.15431	0.224327	0.203344	0.554761	0.255894	-24.8258
PC ae	PC ae C38:4	(Intercept)	91	0	91	0	-0.344976	-2.36073	1.67078	1.02847	0.737303	0.867481	0.0617403	-29.1763
PC ae	PC ae C38:4	age	91	0	91	0	0.00325712	-0.0362588	0.042773	0.0201615	0.871659	0.998464	0.000667456	0.326243
PC ae	PC ae C38:4	bmi	91	0	91	0	0.0329433	-0.0263478	0.0922343	0.0302511	0.276156	0.697044	0.15674	3.34919
PC ae	PC ae C38:4	everneveryes	91	0	91	0	-0.856651	-1.52959	-0.18371	0.343344	0.0125948	0.0713999	1.1463	-57.5418
PC ae	PC ae C38:4	Plateplate02	91	0	91	0	0.407591	-0.156473	0.971655	0.287793	0.156698	0.38731	0.411941	50.3192
PC ae	PC ae C38:4	shift_years	91	0	91	0	0.0221596	-0.0271045	0.0714238	0.0251352	0.377984	0.888123	0.051527	2.2407
PC ae	PC ae C38:4	smokecurrent_smokers	91	0	91	0	-0.445074	-0.85476	-0.0353887	0.209027	0.0332323	0.378056	0.422443	-35.9223
PC ae	PC ae C38:5	(Intercept)	91	0	91	0	0.0222557	-2.07393	2.11845	1.0695	0.983398	0.983398	0.00727079	2.25052
PC ae	PC ae C38:5	age	91	0	91	0	0.0122325	-0.0288602	0.0533251	0.020966	0.559595	0.998464	0.000667456	1.23076
PC ae	PC ae C38:5	bmi	91	0	91	0	0.00553142	-0.0561254	0.0671883	0.0314581	0.860424	0.963381	0.0162019	0.554674
PC ae	PC ae C38:5	everneveryes	91	0	91	0	-0.565518	-1.26531	0.134275	0.357044	0.113219	0.260205	0.584684	-43.1934
[truncated: 220 more rows]
